# Supplementary material for: An Elongator mouse model of ALS spotlights TDP-43 in the motor neuron nucleolus
Source: Commun Biol. 2025 Aug 21;8:1259. doi: 10.1038/s42003-025-08701-9 (PMC12370970; doi:10.1038/s42003-025-08701-9)
Supplement: Supplementary file 3 — Supplementary Dataset 1 [file 42003_2025_8701_MOESM3_ESM.xlsx]

## Sheet: Combined Elp1 & Elp3 data
Mass and PaGE data
		2021-01-12					2020-09-26			2020-10-02			2020-10-09			2020-10-16			2020-10-23			2020-10-30			2020-11-12
ID# (male controls)	DOB	Mass (g)	Age (wks)	Best PaGE time (s)	ID# (male controls)	DOB	Mass (g)	Age (wks)	Best PaGE time (s)	Mass (g)	Age (wks)	Best PaGE time (s)	Mass (g)	Age (wks)	Best PaGE time (s)	Mass (g)	Age (wks)	Best PaGE time (s)	Mass (g)	Age (wks)	Best PaGE time (s)	Mass (g)	Age (wks)	Best PaGE time (s)	Mass (g)	Age (wks)
564 C	2020-12-19	-	4	60	288 C	2020-08-21	22.2	5	60	-	6	60	-	7	60	-	8	60	27.2	9	60	-	10	60	28	12					Data Points for Elp1 CKO males weight chart														Data Points for Elp1 CKO females weight chart
582 C	2020-12-18	-	4	60	289 C	2020-08-21	21.7	5	60	-	6	60	-	7	60	-	8	60	27.1	9	60	-	10	60	27.4	12					Weights									Elp1 CKO average weights					Weights (g)
587 C	2020-12-18	-	4	60	290 C2	2020-08-21	21.9	5	60	-	6	60	-	7	60	-	8	60	28.5	9	60	-	10	60	29.6	12					Age		x values for 5 weeks	5 wks	x values for 9 weeks	9 wks	x values for 10 weeks	10 wks							Age		x values for 5 wks	5 wks	9 wks
590 C	2020-12-18	-	4	60	295 C2	2020-08-21	23.2	5	60	-	6	60	-	7	60	-	8	60	26.7	9	60	-	10	60	27.9	12					Male Controls	C2-290/1154(10wk)	1.78	21.9	2.79	28.5	3.79	29.6							Female Controls	C2-282	2.215	17.8	20.5
592 C	2020-12-14	-	4	60	297 C	2020-08-21	23.4	5	60	-	6	60	-	7	60	-	8	60	25.4	9	60	-	10	60	27.6	12						C2-295/1155(10wk)	1.81	23.2	2.79	26.7	3.79	27.9								C2-285	2.215	16.9	18.9
574 C2	2020-12-15	-	4	60	303 C2	2020-08-21	23.3	5	60	-	6	60	-	7	60	-	8	60	25.3	9	60	-	10	60	24.5	12						C2-303/1170(10wk)	1.75	23.3	2.79	25.3	3.77	24.5								C2-286	2.245	18.3	20.7
575 C2	2020-12-15	-	4	60	305 C2	2020-08-21	22.3	5	60	-	6	60	-	7	60	-	8	60	24	9	60	-	10	60	26.9	12						C2-305	1.78	22.3	2.79	24	3.79									C2-300	2.215	18.6	21.6
581 C2	2020-12-18	-	4	60	306 C2	2020-08-21	23.4	5	60	-	6	60	-	7	60	-	8	60	26.1	9	60	-	10	60	22.6	12						C2-306	1.78	23.4	2.79	26.1	3.81									C-273	2.11	18.2	20.6
585 C2	2020-12-18	-	4	60	311 C2	2020-08-21	20.5	5	60	-	6	60	-	7	60	-	8	60	22.5	9	60	-	10	60	22.7	12						C2-311	1.75	20.5	2.79	22.5	3.77									C-275	2.14	19	21.4
593 C2	2020-12-14		4	60	312 C2	2020-08-21	20.5	5	60	-	6	60	-	7	60	-	8	60	24.4	9	60	-	10	60	24.8	12						C2-312	1.81	20.5	2.79	24.4	3.81									C-276	2.14	16.8	19.3
594 C2	2020-12-14		4	60	Average		22.24																									C-288/1166(10wk)	1.68	22.2	2.66	27.2	3.65	28								C-277	2.08	18.8	21
601 C2	2020-12-15		4	60																												C-289/1168(10wk)	1.68	21.7	2.72	27.1	3.71	27.4								C-287	2.08	16.7	20.3
							2020-09-26			2020-10-02			2020-10-09			2020-10-16			2020-10-23			2020-10-30			2020-11-12							C-297/1169(10wk)	1.68	23.4	2.69	25.4	3.68	27.6								C-291	2.11	16.3	18
ID# male (male CKO)					ID# (male CKO)		Mass (g)	Age (wks)		Mass (g)	Age (wks)	*PAGE time (s)	Mass (g)	Age (wks)	*PAGE time (s)	Mass (g)	Age (wks)	*PAGE time (s)	Mass (g)	Age (wks)	*PAGE time (s)	Mass (g)	Age (wks)	*PAGE time (s)	Mass (g)	Age (wks)					Male CKOs	279/1165(10wk)	1.86	12.9	2.9	11	3.95	12								C-293	2.11	17.5	19.5
563	2020-12-19	-	4	60	279	2020-08-21	12.9	5	51	-	6	47	-	7	34	-	8	42	11	9	38	-	10	40								280/1167(10wk)	1.9	18	2.9	15.6	3.91	13							Female CKOs	278	2.35	15.3	13.4
565	2020-12-19	-	4	37	280	2020-08-21	18	5	32	-	6	22	-	7	22	-	8	15	15.6	9	14	-	10	22								281/1174(10wk)	1.9	14.1	2.93	11.3	3.92	14								283	2.29	15.2	13.7
584	2020-12-18	-	4	60	281	2020-08-21	14.1	5	58	-	6	45	-	7	45	-	8	22	11.3	9	12	-	10	19								302/1175(10wk)	1.92	12.8	2.87	10.6	3.92	15								292	2.31	14.8	13
586	2020-12-18	-	4	60	302	2020-08-21	12.8	5	41	-	6	44	-	7	44	-	8	24	10.6	9	24	-	10	20								310	1.9	18.4	2.9	14.9										294	2.32	15.7	13.4
589	2020-12-14	-	4	37	310	2020-08-21	18.4	5	24	-	6	10	-	7	10	-	8	14	14.9	9	18	-	10	2																						301	2.32	11.1	10.3
591	2020-12-14	-	4	60	Average		15.24					34			31			23			21			21																						307	2.33	14.7	13
					Stdev							17			15			11			11			14
							2020-09-26			2020-10-02			2020-10-09			2020-10-16			2020-10-23			2020-10-30			2020-11-12						One-way ANOVA, Turkey's HSD
ID# (female controls)					ID# (female controls)		Mass (g)	Age (wks)		Mass (g)	Age (wks)	*PAGE time (s)	Mass (g)	Age (wks)	*PAGE time (s)	Mass (g)	Age (wks)	*PAGE time (s)	Mass (g)	Age (wks)	*PAGE time (s)	Mass (g)	Age (wks)	*PAGE time (s)	Mass (g)	Age (wks)
568 C	2020-12-15	-	4	60	273 C	2020-08-21	18.2	5	60	-	6	60	-	7	60	-	8	60	20.6	9	60	-	10	60	21.8	12					Males	2.5 wks	5 wks	9 wks	10 wks										Data For Elp1 CKO Weight Chart (average weights)
569 C	2020-12-15	-	4	60	275 C	2020-08-21	19	5	60	-	6	60	-	7	60	-	8	60	21.4	9	60	-	10	60	23.1	12					C/CKO	0.6813	0.0005068	1.665e-06											Age (weeks)		2.5	5	9
571 C	2020-12-15	-	4	60	276 C	2020-08-21	16.8	5	60	-	6	60	-	7	60	-	8	60	19.3	9	60	-	10	60	20.9	12					C2/CKO	0.4483	9.883e-05	4.092e-07											♂C		9.54	22.4333	26.5667
577 C	2020-12-18	-	4	60	277 C	2020-08-21	18.8	5	60	-	6	60		7	60	-	8	60	21	9	60	-	10	60	22.3	12					C/C2	0.9444	0.9748	0.6631	0.2238										♂C2		9.93	22.1571	25.3571
597 C	2020-12-15	-	4	60	282 C2	2020-08-21	17.8	5	60	-	6	60	-	7	60	-	8	60	20.5	9	60	-	10	60	20.9	12																			♂CKO		8.54	15.24	12.68
598 C	2020-12-15	-	4	60	285 C2	2020-08-21	16.9	5	60	-	6	60	-	7	60	-	8	60	18.9	9	60	-	10	60	20.5	12					Females	2.5 wks	5 wks	9 wks	12 wks
560 C2	2020-12-19	-	4	60	286 C2	2020-08-21	18.3	5	60	-	6	60	-	7	60	-	8	60	20.7	9	60	-	10	60	21.2	12					C/CKO	0.416	9.017e-08	9.017e-08	5.915e-07										♀C		9.2	17.6143	20.0143
562 C2	2020-12-19	-	4	60	287 C	2020-08-21	16.7	5	60	-	6	60	-	7	60	-	8	60	20.3	9	60	-	10	60	21.6	12					C2/CKO	0.3722	2.884e-07	2.884e-07	1.29e-06										♀C2		9.26	17.9	20.425
566 C2	2020-12-15	-	4	60	291 C	2020-08-21	16.3	5	60	-	6	60	-	7	60	-	8	60	18	9	60	-	10	60	19.8	12					C/C2	0.9975	0.8476	0.8476	0.8629										♀CKO		7.8	14.4667	12.8
570 C2	2020-12-15	-	4	60	293 C	2020-08-21	17.5	5	60	-	6	60	-	7	60	-	8	60	19.5	9	60	-	10	60	21.5	12
573 C2	2020-12-15	-	4	60	300 C	2020-08-21	18.6	5	60	-	6	60	-	7	60	-	8	60	21.6	9	60	-	10	60	25.5	12																			Male Control SD		3.05908	0.873689	1.0116
578 C2	2020-12-18	-	4	60	Average		17.7182																																						Male Control2 SD		1.18603	1.25944	1.96457
580 C2	2020-12-18	-	4	60																																									Male CKO SD		1.65011	2.75372	2.37213
595 C2	2020-12-15	-	4	60			2020-09-26			2020-10-02			2020-10-09			2020-10-16			2020-10-23			2020-10-30			2020-11-12
596 C2	2020-12-15	-	4	60	ID# (female CKO)		Mass (g)	Age (wks)		Mass (g)	Age (wks)	*PAGE time (s)	Mass (g)	Age (wks)	*PAGE time (s)	Mass (g)	Age (wks)	*PAGE time (s)	Mass (g)	Age (wks)	*PAGE time (s)	Mass (g)	Age (wks)	*PAGE time (s)	Mass (g)	Age (wks)																			Female Control SD		1.46424	1.07305	1.16537
599 C2	2020-12-15	-	4	60	278	2020-08-21	15.3	5	54	-	6	28	-	7	17	-	8	19	13.4	9	11	-	10	11	12.8	12																			Female Control2 SD		1.7775	0.743864	1.12361
					283	2020-08-21	15.2	5	55	-	6	30	-	7	30	-	8	30	13.7	9	16	-	10	16	12.5	12																			Female CKO SD		0.264575	1.68839	1.25379
					292	2020-08-21	14.8	5	22	-	6	10	-	7	21	-	8	9	13	9	16	-	10	11	12	12
ID# (female CKO)					294	2020-08-21	15.7	5	31	-	6	20	-	7	19	-	8	14	13.4	9	12	-	10	20	12.7	12
558	2020-12-19	-	4	60	301	2020-08-21	11.1	5	46	-	6	27	-	7	27	-	8	27	10.3	9	30	-	10
572	2020-12-15	-	4	53	307	2020-08-21	14.7	5	20	-	6	6	-	7	5	-	8	12	13	9	7	-	10	11
576	2020-12-18	-	4	60	average		14.4667					20.1667			19.8333			18.5			15.3333			13.8
579	2020-12-18	-	4	60	Std Dev							10.0879			8.77306			8.45577		0	7.94145		0	4.08656
					Data for PaGE Chart
					Ave PaGE Times (s)
					Age (weeks)	4	5	6	7	8	9	10
					Elp1♂C	60	60	60	60	60	60	60
					Elp1♂CKO	52.33	41.2	33.17	33.6	31	23.4	21.2
					Elp1♀C	60	60	60	60	60	60	60
					Elp1♀CKO	58.25	38	26.67	20.2	19.8	18.5	15.3
					Elp3♂C	60	60	60	60	60	60	60
					Elp3♂CKO	48.25	39	36.25	27.25	17.75	18.25	15.75
					Elp3♀C	60	60	60	60	60	60	60
					Elp3♀CKO	53.25	53.25	46.75	36	24.25	22.25	18.75
					Elp3 CKOs
					Males	4	5	6	7	8	9	10
					STDev	11.17	8.2	10.65	13.98	7.77	6.9	3.32
					STDerror	5.585	4.1	5.325	6.99	3.885	3.45	1.66
					Females
					STDev	13.5	13.5	15.31	8.65	14.93	12.57	12.82
					STDerror	6.75	6.75	7.655	4.325	7.465	6.285	6.41
					Elp1 CKO STDerror										Males	PaGE Data Summary											Females	PaGE Data Summary
					Males	5.91	6.1	6.87	8.3	7.5	5.63	5.2
					Females	2.955	3.05	3.435	4.15	3.75	2.815	2.6				4	5	6	7	8	9	10						4	5	6	7	8	9	10
															Elp1♂C	60	60	60	60	60	60	60					Elp1♀C	60	60	60	60	60	60	60
																60	60	60	60	60	60	60						60	60	60	60	60	60	60
																60	60	60	60	60	60	60						60	60	60	60	60	60	60
																60												60	60	60	60	60	60	60
																60												60	60	60	60	60	60	60
																												60	60	60	60	60	60	60
															Elp1♂CKO	60	51	47	34	42	38	40							60	60	60	60	60	60
																37	32	22	22	15	14	22							60	60	60	60	60	60
																60	58	45	45	22	12	19
																60	41	44	44	24	24	20					Elp1♀CKO	60	54	28	17	19	11	11
																37	24	10	10	14	18	2						53	55	30	30	30	16	16
																60												60	22	10	21	9	16	11
																												60	31	20	19	14	12	20
															Elp3♂C	60	60	60	60	60	60	60							46	27	27	27	30
																60	60	60	60	60	60	60							20	6	5	12	7	11
																60	60	60	60	60	60	60
																60	60	60	60	60	60	60					Elp3♀C	60	60	60	60	60	60	60
																												60	60	60	60	60	60	60
															Elp3♂CKO	56	35	30	29	19	18	18						60	60	60	60	60	60	60
																55	39	39	26	15	15	13						60	60	60	60	60	60	60
																32	32	26	10	9	12	13
																50	50	50	44	28	28	19					Elp3♀CKO	33	33	33	25	9	9	7
																												60	60	34	34	14	14	10
																PaGE Data P values (One-way ANOVA, Tukey's HSD)												60	60	60	40	39	31	23
															Elp1♂C/ Elp1♂CKO	0.4653	0.05618	0.02867	0.01729	0.0001348	3.134e-05	9.889e-05						60	60	60	45	35	35	35
															Elp3♂C/ Elp3♂CKO	0.246	0.02588	0.04303	0.006132	2.407e-05	1.07e-05	2.288e-05						PaGE Data P values (One-way ANOVA, Tukey's HSD)
																											Elp1♀C/ Elp1♀CKO	0.9741	0.003491	2.52e-07	9.994e-10	3.914e-08	1.645e-09	4.854e-10
															Elp1♂CKO/ Elp3♂CKO	0.8769	0.9819	0.9833	0.9567	0.6937	0.9198	0.8002
																											Elp3♀C/ Elp3♀CKO	0.4751	0.774	0.139	8.416e-05	1.563e-05	1.328e-06	7.164e-08
																											Elp1♀CKO/ Elp3♀CKO	0.698	0.1187	0.0004728	0.002157	0.6475	0.3985	0.5863
[truncated: 9 more columns]

## Sheet: Elp3 data
Mass and PaGE data
		12.3.23			12.8.23			12.15.23			12.22.23			12.29.23			01.05.24			01.12.24			01.19.24			01.26.24
ID# (male control)	DOB	Mass (g)	Age (w)	Best PAGE time	Mass (g)	Age (w)	Best PAGE time	Mass (g)	Age (w)	Best PAGE time	Mass (g)	Age (w)	Best PAGE time	Mass (g)	Age (w)	Best PAGE time	Mass (g)	Age (w)	Best PAGE time	Mass (g)	Age (w)	Best PAGE time	Mass (g)	Age (w)	Best PAGE time	Mass (g)	Age (w)	Best PAGE time
243	2023-11-03	14	4	60	16.8	5	60	18	6	60	19.1	7	60	20	8	60	20.4	9	60	21.1	10	60	21.7	11	60	22	12	60
256	2023-11-03	10.3	4	60	15.6	5	60	17.8	6	60	19.4	7	60	23.3	8	60	23.8	9	60	25.1	10	60	26	11	60	26.7	12	60
269	2023-11-03	13.4	4	60	18.3	5	60	17	6	60	19.3	7	60	22.2	8	60	23.3	9	60	24.2	10	60	24.7	11	60	25.7	12	60
270	2023-11-03	11.8	4	60	15.6	5	60	16.7	6	60	18.3	7	60	21.2	8	60	22	9	60	23.2	10	60	23.9	11	60	24.2	12	60
Average		12.375			16.575			17.375			19.025			21.675			22.375			23.4			24.075			24.65
Stdev		1.66608			1.2816			0.623832			0.499166			1.40801			1.51959			1.71853			1.80439			2.04369
ID# (male KO)	DOB	Mass (g)	Age (w)	Best PAGE time	Mass (g)	Age (w)	Best PAGE time	Mass (g)	Age (w)	Best PAGE time	Mass (g)	Age (w)	Best PAGE time	Mass (g)	Age (w)	Best PAGE time	Mass (g)	Age (w)	Best PAGE time	Mass (g)	Age (w)	Best PAGE time	Mass (g)	Age (w)	Best PAGE time	Mass (g)	Age (w)	Best PAGE time
245	2023-11-03	9.2	4	56	12.7	5	35	14.4	6	30	15	7	29	15.7	8	19	15.6	9	18	15.1	10	18	15.2	11	3.75	15.3	12	9.75
255	2023-11-03	9	4	55	13.3	5	39	17.2	6	39	17.8	7	26	18.4	8	15	19	9	15	18.4	10	13	18.6	11	4.15	18.3	12	4.86
262	2023-11-03	14.4	4	32	16.5	5	32	16.8	6	26	17	7	10	17.2	8	9	17	9	12	16.5	10	13	16.5	11	13.3	16.2	12	11.38
295	2023-11-03	13.9	4	50	15.9	5	50	16.4	6	50	16.7	7	44	16.7	8	28	16	9	28	15.2	10	19	15.3	11	19.05	15	12	15.35
Average		11.625		48.25	14.6		39	16.2		36.25	16.625		27.25	17		17.75	16.9		18.25	16.3		15.75	16.4			16.2		10.335
Std Dev		2.9239		11.1467	1.87972		7.87401	1.24365		10.6575	1.17863		13.9374	1.1225		7.97392	1.51877		6.94622	1.5384		3.20156	1.58114			1.48997		4.34205
ID# (female control)	DOB	Mass (g)	Age (w)	Best PAGE time	Mass (g)	Age (w)	Best PAGE time	Mass (g)	Age (w)	Best PAGE time	Mass (g)	Age (w)	Best PAGE time	Mass (g)	Age (w)	Best PAGE time	Mass (g)	Age (w)	Best PAGE time	Mass (g)	Age (w)	Best PAGE time	Mass (g)	Age (w)	Best PAGE time	Mass (g)	Age (w)	Best PAGE time
263	2023-11-03	11.3	4	60	15.3	5	60	16.5	6	60	17.8	7	60	19.1	8	60	19.4	9	60	20.6	10	60	21	11	60	21.3	12	60
272	2023-11-03	12.4	4	60	15.2	5	60	16	6	52	17.9	7	60	18.7	8	60	19	9	60	19.9	10	60	20.3	11	60	21	12	60
325	2023-11-03	13	4	60	15.4	5	60	17.2	6	60	18.5	7	60	19.8	8	60	20.7	9	60	20.6	10	60	21.5	11	60	21.6	12	60
338	2023-11-03	12.7	4	60	15.4	5	60	16	6	60	17.1	7	60	18.1	8	60	18.8	9	60	19.5	10	60	19.9	11	60	20.6	12	60
Average		12.35			15.325			16.425			17.825			18.925			19.475			20.15			20.675			21.125
Std Dev		0.74162			0.0957427			0.567891			0.57373			0.713559			0.853913			0.544671			0.713559			0.4272
ID# (female KO)	DOB	Mass (g)	Age (w)	Best PAGE time	Mass (g)	Age (w)	Best PAGE time	Mass (g)	Age (w)	Best PAGE time	Mass (g)	Age (w)	Best PAGE time	Mass (g)	Age (w)	Best PAGE time	Mass (g)	Age (w)	Best PAGE time	Mass (g)	Age (w)	Best PAGE time	Mass (g)	Age (w)	Best PAGE time	Mass (g)	Age (w)	Best PAGE time
240	2023-11-03	10.3	4	33	12.6	5	33	14.3	6	33	14.7	7	25	15	8	9	15	9	9	15	10	7	15.1	11	7	15	12	6
271	2023-11-03	11.2	4	60	13.6	5	60	14.8	6	34	14.7	7	34	15	8	14	15.2	9	14	15.3	10	10	15.2	11	7	14.9	12	10
308	2023-11-03	12.8	4	60	14.7	5	60	15.1	6	60	15.9	7	40	16.1	8	39	16.3	9	31	16.5	10	23	16.3	11	23	16.5	12	16
309	2023-11-03	11.9	4	60	13.9	5	60	14.1	6	60	14.3	7	45	13.8	8	35	13.6	9	35	13.4	10	35	13.7	11	17	13.8	12	16
Average		11.55		53.25	13.7		53.25	14.575		46.75	14.9		36	14.975		24.25	15.025		22.25	15.05		18.75	15.075			15.05		12
Std Dev		1.05987		13.5	0.867948		13.5	0.457347		15.3052	0.69282		8.60233	0.939415		14.9527	1.10868		12.6853	1.27671		12.8679	1.06575			1.10905		4.89898
		Data For Elp3 CKO Weight Chart (average weights)														weeks	4	x values	6	x values	8	x values	10	x values	12	x values
			4	6	8	10	12									♂C	14	0.75	18	1.74	20	2.77	21.1	3.77	22	4.77
		♂C	12.38	17.38	21.68	23.4	24.7										10.3	0.77	17.8	1.8	23.3	2.77	25.1	3.77	26.7	4.77
		♂CKO	11.625	16.2	17	16.3	16.2										13.4	0.79	17	1.74	22.2	2.77	24.2	3.74	25.7	4.77
																	11.8	0.77	16.7	1.8	21.2	2.77	23.2	3.8	24.2	4.77
		♀C	12.35	16.43	18.93	20.15	21.13
		♀CKO	11.55	14.58	14.98	15.05	15.05									♂CKO	9.2	0.9	14.4	1.92	15.7	2.92	15.1	3.9	15.3	4.96
																	9	0.95	17.2	1.92	18.4	2.92	18.4	3.93	18.3	4.92
																	14.4	0.95	16.8	1.95	17.2	2.89	16.5	3.93	16.2	4.92
		♂C SD	1.66	0.63	1.41	1.72	2.04										13.9	0.9	16.4	1.92	16.7	2.95	15.2	3.95	15	4.9
		♂CKO SD	2.93	1.24	1.12	1.54	1.49
																♀C	11.3	1.08	16.5	2.08	19.1	3.11	20.6	4.1	21.3	5.05
		♀C SD	0.74	0.57	0.71	0.55	0.43										12.4	1.04	16	2.05	18.7	3.05	19.9	4.06	21	5.11
		♀CKO SD	1.06	0.46	0.94	1.28	1.11										13	1.08	17.2	2.08	19.8	3.08	20.6	4.06	21.6	5.08
																	12.7	1.12	16	2.11	18.1	3.08	19.5	4.1	20.6	5.08
																♀CKO	10.3	1.21	14.3	2.2	15	3.2	15	4.26	15	5.26
																	11.2	1.26	14.8	2.26	15	3.26	15.3	4.2	14.9	5.2
																	12.8	1.2	15.1	2.23	16.1	3.23	16.5	4.23	16.5	5.23
																	11.9	1.23	14.1	2.24	13.8	3.23	13.4	4.23	13.8	5.23
										Student's T test
										Males	4 wks	6 wks	8 wks	10 wks	12 wks
										C/CKO	0.671425	0.142179	0.00202966	0.000842297	0.000544347
										Females	4 wks	6 wks	8 wks	10 wks	12 wks
										C/CKO	0.262344	0.00227815	0.000537984	0.000324975	5.10655e-05
