# Supplementary material for: An Elongator mouse model of ALS spotlights TDP-43 in the motor neuron nucleolus
Source: Commun Biol. 2025 Aug 21;8:1259. doi: 10.1038/s42003-025-08701-9 (PMC12370970; doi:10.1038/s42003-025-08701-9)
Supplement: Supplementary file 4 — Supplementary Dataset 2 [file 42003_2025_8701_MOESM4_ESM.xlsx]

## Sheet: Elp1_CA5_E18.5
ID	Section	Cell #	Area (au)	Area (um2). (Cells with an area > 440 um2 are shaded green)	# alpha / section (12 highest are shaded yellow)
#5 Control	26R	1	10479	523.95
		2	11176	558.8						Summary
		3	10129	506.45						Individual Averages		Genotype/ Averages:
		4	16475	823.75							Alpha		Alpha
		5	12949	647.45						C9	9.08	Control	7.625
					5					C10	8	CKO	6.97333
	29L	1	11161	558.05						CA5	7
		2	10121	506.05						CA7	6.42
		3	7155	357.75						CKO6	8.17
		4	8489	424.45						CKOA4	5.5
		5	2750	137.5						CKOA9	7.25
		6	2876	143.8
		7	3782	189.1
					2							Genotype/Standard Deviation:
	31L	1	6647	332.35									Alpha	Gamma
		2	9110	455.5								Control	1.16909
		3	4184	209.2								CKO	1.35633
		4	7346	367.3
		5	7490	374.5								t test
		6	2156	107.8								0.524365
		7	3127	156.35
		8	3587	179.35
		9	5025	251.25
					1
	31R	1	4804	240.2
		2	8739	436.95
		3	13251	662.55
		4	9713	485.65
		5	8283	414.15
		6	9268	463.4
					3
	35R	1	22536	1126.8
		2	12509	625.45
		3	8587	429.35
		4	11324	566.2
		5	7602	380.1
		6	7833	391.65
		7	12846	642.3
		8	7352	367.6
					4
	39R	1	12630	631.5
		2	13465	673.25
		3	9487	474.35
		4	11270	563.5
		5	9704	485.2
		6	8371	418.55
		7	10772	538.6
					5
	40R	1	11202	560.1
		2	6878	343.9
		3	14078	703.9
		4	13452	672.6
		5	5486	274.3
		6	3760	188
		7	14446	722.3
					4
	41R	1	5971	298.55
		2	5386	269.3
		3	7386	369.3
		4	7091	354.55
		5	10577	528.85
		6	6605	330.25
		7	7928	396.4
		8	5095	254.75
		9	4040	202
					1
	43L	1	8728	436.4
		2	6108	305.4
		3	14427	721.35
		4	7046	352.3
		5	12961	648.05
		6	9356	467.8
		7	14839	741.95
		8	10267	513.35
		9	9212	460.6
		10	3472	173.6
					6
	44L	1	14010	700.5
		2	8735	436.75
		3	8787	439.35
		4	2252	112.6
		5	8371	418.55
		6	10288	514.4
		7	10896	544.8
		8	13464	673.2
		9	15981	799.05
		10	7097	354.85
		11	4179	208.95
		12	7078	353.9
					5
	44R	1	11400	570
		2	11925	596.25
		3	13738	686.9
		4	12205	610.25
		5	9283	464.15
		6	5656	282.8
		7	10656	532.8
					6
	45R	1	15318	765.9
		2	7547	377.35
		3	3181	159.05
		4	11021	551.05
		5	10682	534.1
		6	15256	762.8
		7	5375	268.75
		8	9711	485.55
		9	3736	186.8
					5
	46L	1	18325	916.25
		2	10171	508.55
		3	13182	659.1
		4	10225	511.25
		5	9193	459.65
		6	12358	617.9
		7	16943	847.15
					7
	48L	1	10322	516.1
		2	7219	360.95
		3	7508	375.4
		4	3696	184.8
		5	7488	374.4
		6	9106	455.3
		7	1791	89.55
		8	3417	170.85
		9	10878	543.9
		10	14752	737.6
		11	22815	1140.75
		12	8559	427.95
		13	4522	226.1
					5
	48R	1	4010	200.5
		2	3267	163.35
		3	5222	261.1
		4	7431	371.55
		5	3704	185.2
		6	1195	59.75
		7	2647	132.35
		8	5031	251.55
		9	15772	788.6
		10	12870	643.5
		11	7188	359.4
		12	5855	292.75
		13	4514	225.7
		14	6061	303.05
		15	6232	311.6
					2
	50L	1	4192	209.6
		2	4850	242.5
		3	4446	222.3
		4	7835	391.75
		5	10887	544.35
		6	10592	529.6
		7	6360	318
		8	9454	472.7
		9	7416	370.8
		10	7709	385.45
		11	15645	782.25
		12	15551	777.55
		13	5476	273.8
		14	13952	697.6
		15	22112	1105.6
					7
	50R	1	25667	1283.35
		2	28492	1424.6
		3	13971	698.55
		4	13637	681.85
		5	15584	779.2
		6	8890	444.5
		7	19481	974.05
					7
	54L	1	8574	428.7
		2	12241	612.05
		3	3572	178.6
		4	12687	634.35
		5	13495	674.75
		6	9454	472.7
		7	6667	333.35
		8	6821	341.05
		9	17246	862.3
					5
	54R	1	13003	650.15
		2	13154	657.7
		3	11357	567.85
		4	9618	480.9
		5	11881	594.05
		6	12446	622.3
		7	3519	175.95
		8	3960	198
					6
	56L	1	10749	537.45
		2	7269	363.45
		3	9994	499.7
		4	5777	288.85
		5	4722	236.1
		6	3867	193.35
		7	2434	121.7
		8	9411	470.55
		9	3674	183.7
		10	7437	371.85
		11	5997	299.85
		12	9720	486
		13	13921	696.05
		14	13607	680.35
					6
	56R	1	11911	595.55
		2	9929	496.45
		3	3591	179.55
		4	5271	263.55
		5	7846	392.3
		6	8182	409.1
		7	7339	366.95
		8	7135	356.75
		9	10054	502.7
		10	9830	491.5
					4
	59R	1	7741	387.05
		2	4390	219.5
		3	2855	142.75
		4	6918	345.9
		5	5388	269.4
		6	3181	159.05
		7	9886	494.3
		8	16308	815.4
		9	10797	539.85
		10	5900	295
		11	7555	377.75
		12	6629	331.45
		13	9091	454.55
		14	5523	276.15
		15	10210	510.5
					4
	67R	1	18053	902.65
		2	12065	603.25
		3	20993	1049.65
		4	14599	729.95
		5	11109	555.45
		6	9555	477.75
		7	4960	248
					6
	69R	1	4104	205.2
		2	2723	136.15
		3	9593	479.65
		4	5818	290.9
		5	8100	405
		6	7171	358.55	1
	71L	1	12081	604.05
		2	14850	742.5
		3	10235	511.75
		4	13682	684.1
		5	10950	547.5
		6	9554	477.7
		7	19744	987.2
					7
	71R	1	7473	373.65
		2	18948	947.4
		3	5488	274.4
		4	9929	496.45
		5	10141	507.05
		6	8533	426.65
		7	8283	414.15
		8	3388	169.4
		9	14985	749.25
					4
	73L	1	10066	503.3
		2	9992	499.6
		3	6461	323.05
		4	9492	474.6
		5	12596	629.8
		6	11001	550.05
		7	5065	253.25
		8	11956	597.8
					6
	75L	1	7729	386.45
		2	11535	576.75
		3	10615	530.75
		4	6544	327.2
		5	8750	437.5
		6	12243	612.15
		7	9433	471.65
		8	6011	300.55
					4
	75R	1	9776	488.8
		2	15276	763.8
		3	8247	412.35
		4	7816	390.8
		5	10374	518.7
		6	4649	232.45
		7	9878	493.9
		8	13360	668
		9	3389	169.45
					5
	76L	1	14080	704
		2	4751	237.55
		3	9259	462.95
		4	17003	850.15
		5	14858	742.9
		6	6857	342.85
		7	11021	551.05
		8	12168	608.4
		9	14229	711.45
					7
	76R	1	7136	356.8
		2	4348	217.4
		3	6742	337.1
		4	4760	238
		5	11340	567
		6	7570	378.5
		7	3495	174.75
		8	10283	514.15
		9	10362	518.1
		10	5527	276.35
		11	4950	247.5
					3
	78R	1	18111	905.55
		2	7560	378
		3	7325	366.25
		4	9005	450.25
		5	11401	570.05
		6	10095	504.75
		7	10036	501.8
		8	9342	467.1
		9	8449	422.45
		10	9175	458.75
					7
	80L	1	6903	345.15
		2	11647	582.35
		3	4399	219.95
		4	11554	577.7
		5	9366	468.3
		6	9933	496.65
		7	8999	449.95
		8	4822	241.1
		9	6214	310.7
					5
	80R	1	10536	526.8
		2	14610	730.5
		3	12761	638.05
		4	8880	444
		5	10303	515.15
		6	16798	839.9
		7	7991	399.55
		8	10235	511.75
		9	8543	427.15
					7
	82L	1	13305	665.25
		2	15848	792.4
		3	12794	639.7
		4	13679	683.95
		5	10814	540.7
		6	10008	500.4
		7	13448	672.4
		8	5340	267
		9	8330	416.5
					7
	83L	1	9623	481.15
		2	4499	224.95
		3	4530	226.5
		4	8988	449.4
		5	3462	173.1
		6	5973	298.65
		7	6575	328.75
		8	9983	499.15
		9	18478	923.9
		10	3816	190.8
		11	3855	192.75
		12	6093	304.65
					4
	83R	1	9382	469.1
		2	16528	826.4
		3	10308	515.4
		4	9189	459.45
		5	10726	536.3
		6	8845	442.25
		7	10422	521.1
		8	9005	450.25
					8
	85R	1	13184	659.2
		2	14520	726
		3	14188	709.4
		4	7594	379.7
		5	4778	238.9
		6	3981	199.05
		7	9470	473.5
		8	13158	657.9
		9	5570	278.5
		10	2812	140.6
					5
	86L	1	12878	643.9
		2	12217	610.85
		3	3955	197.75
		4	9627	481.35
		5	8213	410.65
		6	4299	214.95
		7	11646	582.3
		8	12585	629.25
		9	17958	897.9
		10	11778	588.9
		11	20755	1037.75
		12	7610	380.5
		13	8565	428.25
					8
	86R	1	11847	592.35
		2	7329	366.45
		3	6104	305.2
		4	9046	452.3
		5	7822	391.1
		6	4813	240.65
		7	8822	441.1
		8	11250	562.5
		9	15704	785.2
					4
	87L	1	8954	447.7
		2	16883	844.15
		3	7759	387.95
		4	5324	266.2
		5	16915	845.75
		6	21170	1058.5
					4
	87R	1	3272	163.6
		2	4738	236.9
		3	13833	691.65
		4	12078	603.9
		5	11659	582.95
		6	7146	357.3
		7	14118	705.9
		8	12867	643.35
		9	7945	397.25
		10	13654	682.7
					6
Average					7
Std. Dev.					0.603023

## Sheet: Elp1_CA7_E18.5
ID	Section	Cell #	Area (au)	Area (um2). (Cells with an area > 440 um2 are shaded green)	# alpha / section (12 highest are shaded yellow)
#7 Control	42L	1	13953.6	697.68
		2	10288.8	514.44
		3	16420.8	821.04
		4	15854.4	792.72
		5	4728	236.4
		6	3199.2	159.96
					4
	46L	1	8894.4	444.72
		2	6160.8	308.04
		3	13113.6	655.68
		4	19615.2	980.76
		5	17779.2	888.96
					4
	47R	1	14992.8	749.64
		2	18372	918.6
		3	14028	701.4
		4	8181.6	409.08
		5	4826.4	241.32
					3
	48L	1	8788.8	439.44
		2	9117.6	455.88
		3	7646.4	382.32
		4	4317.6	215.88
		5	4852.8	242.64
		6	7725.6	386.28
		7	8109.6	405.48
		8	21794.4	1089.72
					2
	50R	1	21681.6	1084.08
		2	20704.8	1035.24
		3	13495.2	674.76
		4	9182.4	459.12
		5	14116.8	705.84
					5
	52R	1	11395.2	569.76
		2	10936.8	546.84
		3	14292	714.6
		4	9206.4	460.32
		5	10951.2	547.56
		6	9916.8	495.84
		7	11493.6	574.68
					7
	53L	1	9451.2	472.56
		2	15235.2	761.76
		3	11719.2	585.96
		4	8325.6	416.28
		5	10922.4	546.12
		6	13735.2	686.76
		7	15122.4	756.12
		8	20846.4	1042.32
		9	5613.6	280.68
					7
	54L	1	23131.2	1156.56
		2	11452.8	572.64
		3	10804.8	540.24
		4	12669.6	633.48
		5	11793.6	589.68
		6	13593.6	679.68
		7	13711.2	685.56
		8	7766.4	388.32
					7
	55L	1	15076.8	753.84
		2	9088.8	454.44
		3	13377.6	668.88
		4	6633.6	331.68
		5	10677.6	533.88
		6	7377.6	368.88
		7	11800.8	590.04
					5
	56L	1	7639.2	381.96
		2	11174.4	558.72
		3	6093.6	304.68
		4	8601.6	430.08
		5	12940.8	647.04
		6	7624.8	381.24
		7	9520.8	476.04
		8	11721.6	586.08
		9	13195.2	659.76
		10	9026.4	451.32
					6
	57R	1	40598.4	2029.92
		2	17793.6	889.68
		3	17076	853.8
		4	10406.4	520.32
		5	9129.6	456.48
		6	11150.4	557.52
		7	8116.8	405.84
		8	6655.2	332.76
		9	12568.8	628.44
		10	7687.2	384.36
		11	11594.4	579.72
		12	7104	355.2
		13	16080	804
					9
	58L	1	18907.2	945.36
		2	18700.8	935.04
		3	18871.2	943.56
		4	14556	727.8
		5	14479.2	723.96
		6	15840	792
		7	11726.4	586.32
					7
	58R	1	9530.4	476.52
		2	10152	507.6
		3	14491.2	724.56
		4	12276	613.8
		5	15955.2	797.76
		6	13070.4	653.52
		7	11042.4	552.12
		8	13521.6	676.08
		9	11755.2	587.76
		10	10922.4	546.12
		11	3808.8	190.44
					10
	59L	1	12024	601.2
		2	18074.4	903.72
		3	15038.4	751.92
					3
	59R	1	15436.8	771.84
		2	12988.8	649.44
		3	11563.2	578.16
		4	7044	352.2
		5	23325.6	1166.28
					4
	60L	1	15184.8	759.24
		2	15141.6	757.08
		3	7591.2	379.56
		4	20268	1013.4
		5	15804	790.2
					4
	61L	1	7891.2	394.56
		2	16036.8	801.84
		3	20354.4	1017.72
		4	9326.4	466.32
		5	16130.4	806.52
		6	10660.8	533.04
		7	31809.6	1590.48
					6
Average					6.41667
Std. Dev.					1.50555

## Sheet: Elp1_C9_E18.5
ID	Section	Cell #	Area (au)	Area (um2). (Cells with an area > 440 um2 are shaded green)	# alpha / section (12 highest are shaded yellow)
#9 Control	1L	1	9584	479.2
		2	6756	337.8
		3	9848	492.4
		4	7574	378.7
		5	11273	563.65
		6	10531	526.55
		7	10064	503.2
		8	13458	672.9
		9	7674	383.7
					6
	6R	1	7579	378.95
		2	10842	542.1
		3	7840	392
		4	2705	135.25
		5	12100	605
		6	12719	635.95
		7	10824	541.2
		8	8063	403.15
		9	11302	565.1
					5
	8L	1	8525	426.25
		2	6250	312.5
		3	5411	270.55
		4	5885	294.25
		5	7393	369.65
		6	6141	307.05
		7	7394	369.7
		8	10850	542.5
					1
	11L	1	24493	1224.65
		2	18641	932.05
		3	11171	558.55
		4	11535	576.75
		5	14737	736.85
		6	12924	646.2
		7	6686	334.3
		8	12317	615.85
		9	14278	713.9
		10	14615	730.75
		11	5597	279.85
					9
	12R	1	20643	1032.15
		2	11632	581.6
		3	7464	373.2
		4	20254	1012.7
		5	7709	385.45
		6	7708	385.4
		7	8627	431.35
		8	10709	535.45
		9	16515	825.75
					5
	16L	1	8382	419.1
		2	10407	520.35
		3	13408	670.4
		4	9453	472.65
		5	7616	380.8
		6	10032	501.6
		7	9242	462.1
		8	10340	517
		9	9608	480.4
		10	13532	676.6
		11	14454	722.7
					9
	18L	1	9349	467.45
		2	21031	1051.55
		3	11482	574.1
		4	12760	638
		5	12997	649.85
		6	5892	294.6
		7	20127	1006.35
		8	10646	532.3
		9	14395	719.75
		10	16598	829.9
					9
	19L	1	12292	614.6
		2	4869	243.45
		3	12247	612.35
		4	13772	688.6
		5	6397	319.85
		6	9920	496
		7	13009	650.45
		8	16251	812.55
					5
	19R	1	8024	401.2
		2	6147	307.35
		3	10975	548.75
		4	7045	352.25
		5	6696	334.8
		6	11195	559.75
		7	9433	471.65
		8	8141	407.05
		9	5851	292.55
					3
	22L	1	13313	665.65
		2	7213	360.65
		3	9754	487.7
		4	11428	571.4
		5	5730	286.5
		6	4698	234.9
		7	7643	382.15
		8	6259	312.95
		9	6104	305.2
		10	4695	234.75
					2
	22R	1	13181	659.05
		2	26758	1337.9
		3	19443	972.15
		4	15545	777.25
		5	10046	502.3
		6	8807	440.35
		7	6971	348.55
		8	8722	436.1
					6
	24L	1	8759	437.95
		2	4369	218.45
		3	6584	329.2
		4	5437	271.85
		5	8873	443.65
		6	7134	356.7
		7	9551	477.55
		8	7944	397.2
		9	19109	955.45
		10	11238	561.9
					4
	26L	1	9369	468.45
		2	10155	507.75
		3	7614	380.7
		4	5562	278.1
		5	10475	523.75
		6	7159	357.95
		7	5476	273.8
		8	16121	806.05
					4
	26R	1	11710	585.5
		2	9729	486.45
		3	12156	607.8
		4	11083	554.15
		5	10845	542.25
		6	9165	458.25
		7	8840	442
		8	13122	656.1
		9	31883	1594.15
					9
	28L	1	10979	548.95
		2	10079	503.95
		3	4781	239.05
		4	14228	711.4
		5	9360	468
		6	4718	235.9
		7	13270	663.5
		8	12845	642.25
		9	8830	441.5
		10	8785	439.25
		11	2048	102.4
					7
	28R	1	9691	484.55
		2	13127	656.35
		3	10513	525.65
		4	20978	1048.9
		5	11389	569.45
		6	11582	579.1
		7	6692	334.6
		8	9105	455.25
					7
	29L	1	4019	200.95
		2	9691	484.55
		3	12977	648.85
		4	8169	408.45
		5	16251	812.55
		6	9122	456.1
		7	10064	503.2
		8	14242	712.1
					6
	31R	1	13847	692.35
		2	16958	847.9
		3	8481	424.05
		4	15103	755.15
		5	14269	713.45
		6	10188	509.4
		7	13422	671.1
		8	11555	577.75
		9	17786	889.3
		10	12972	648.6
					9
	31L	1	12364	618.2
		2	14966	748.3
		3	10267	513.35
		4	9670	483.5
		5	24531	1226.55
		6	9167	458.35
		7	12133	606.65
		8	5156	257.8
		9	15559	777.95
		10	3047	152.35
					8
	32R	1	18573	928.65
		2	5842	292.1
		3	14452	722.6
		4	22223	1111.15
		5	9906	495.3
		6	8439	421.95
		7	6828	341.4
		8	15785	789.25
		9	11172	558.6
		10	7680	384
		11	8337	416.85
		12	17557	877.85
		13	9448	472.4
					8
	33L	1	15975	798.75
		2	17051	852.55
		3	10668	533.4
		4	6616	330.8
		5	11895	594.75
		6	10436	521.8
					5
	33R	1	17991	899.55
		2	9637	481.85
		3	12587	629.35
		4	7954	397.7
		5	14458	722.9
		6	13548	677.4
		7	8625	431.25
		8	9616	480.8
		9	15579	778.95
		10	6684	334.2
					7
	35L	1	6211	310.55
		2	12790	639.5
		3	7757	387.85
		4	4521	226.05
		5	8658	432.9
		6	8168	408.4
		7	6734	336.7
		8	6393	319.65
		9	5551	277.55
		10	9888	494.4
					2
	35R	1	12952	647.6
		2	11353	567.65
		3	11005	550.25
		4	12953	647.65
		5	14980	749
		6	5638	281.9
		7	6999	349.95
					5
	37L	1	4901	245.05
		2	10654	532.7
		3	8212	410.6
		4	11028	551.4
		5	8477	423.85
		6	6547	327.35
		7	21330	1066.5
		8	5279	263.95
		9	4140	207
					3
	37R	1	11002	550.1
		2	7045	352.25
		3	11080	554
		4	9043	452.15
		5	5195	259.75
		6	8257	412.85
		7	8084	404.2
		8	8854	442.7
		9	5003	250.15
		10	9880	494
		11	8825	441.25
		12	9317	465.85
					6
	39L	1	9457	472.85
		2	6489	324.45
		3	8544	427.2
		4	15954	797.7
		5	4609	230.45
		6	4893	244.65
		7	7836	391.8
		8	12111	605.55
		9	9253	462.65
		10	6908	345.4
		11	11115	555.75
		12	11401	570.05
		13	6542	327.1
					6
	42L	1	8548	427.4
		2	7535	376.75
		3	10977	548.85
		4	10862	543.1
		5	8828	441.4
		6	9466	473.3
		7	13801	690.05
		8	5669	283.45
		9	9912	495.6
		10	10101	505.05
		11	2999	149.95
		12	5586	279.3
					7
	42R	1	18813	940.65
		2	10200	510
		3	13552	677.6
		4	15651	782.55
		5	7020	351
		6	14335	716.75
		7	13880	694
		8	10713	535.65
		9	4805	240.25
					7
	45L	1	10340	517
		2	12561	628.05
		3	9416	470.8
		4	10589	529.45
		5	9006	450.3
		6	12134	606.7
		7	18432	921.6
		8	16953	847.65
		9	6541	327.05
		10	11104	555.2
		11	7505	375.25
		12	10911	545.55
		13	7490	374.5
					10
	48L	1	15355	767.75
		2	10130	506.5
		3	11451	572.55
		4	6542	327.1
		5	18176	908.8
		6	16315	815.75
		7	12961	648.05
		8	13853	692.65
		9	8260	413
		10	6037	301.85
		11	5375	268.75
		12	20394	1019.7
		13	10598	529.9
					9
	48R	1	14814	740.7
		2	11526	576.3
		3	3569	178.45
		4	15308	765.4
		5	4174	208.7
		6	1952	97.6
		7	5658	282.9
		8	9855	492.75
		9	9824	491.2
		10	3030	151.5
		11	9450	472.5
		12	6220	311
		13	7868	393.4
		14	8420	421
					6
	50L	1	13243	662.15
		2	8242	412.1
		3	8562	428.1
		4	12867	643.35
		5	11995	599.75
		6	12675	633.75
		7	8928	446.4
		8	13429	671.45
		9	9484	474.2
					7
	50R	1	10004	500.2
		2	18560	928
		3	21949	1097.45
		4	15091	754.55
		5	14831	741.55
		6	14240	712
		7	16262	813.1
		8	17282	864.1
		9	30323	1516.15
		10	11693	584.65
					10
	52L	1	10916	545.8
		2	6235	311.75
		3	8308	415.4
		4	4806	240.3
		5	21665	1083.25
		6	6928	346.4
		7	8993	449.65
		8	19103	955.15
		9	7876	393.8
		10	8501	425.05
		11	9595	479.75
		12	9127	456.35
					6
	52R	1	16971	848.55
		2	9366	468.3
		3	14004	700.2
		4	7959	397.95
		5	7947	397.35
		6	3587	179.35
		7	10094	504.7
		8	16729	836.45
		9	15421	771.05
					6
	53L	1	15588	779.4
		2	10288	514.4
		3	12130	606.5
		4	12339	616.95
		5	17070	853.5
		6	18130	906.5
		7	12894	644.7
		8	12110	605.5
		9	16253	812.65
					9
	53R	1	6279	313.95
		2	8342	417.1
		3	15939	796.95
		4	7252	362.6
		5	9568	478.4
		6	15968	798.4
		7	11945	597.25
		8	15513	775.65
		9	18029	901.45
		10	10285	514.25
					7
	56L	1	11445	572.25
		2	11945	597.25
		3	15610	780.5
		4	2961	148.05
		5	7864	393.2
		6	9760	488
		7	8517	425.85
		8	7734	386.7
		9	12122	606.1
		10	3967	198.35
		11	9593	479.65
		12	13706	685.3
					7
	56R	1	11435	571.75
		2	10285	514.25
		3	12743	637.15
		4	5320	266
		5	14651	732.55
		6	7015	350.75
		7	10277	513.85
		8	10848	542.4
		9	8131	406.55
		10	7446	372.3
		11	12469	623.45
		12	7308	365.4
		13	3558	177.9
					7
	57L	1	6307	315.35
		2	9730	486.5
		3	4499	224.95
		4	7183	359.15
		5	5655	282.75
		6	8401	420.05
		7	11529	576.45
		8	7646	382.3
		9	16355	817.75
					3
	57R	1	8952	447.6
		2	17388	869.4
		3	7020	351
		4	13812	690.6
		5	6759	337.95
		6	4430	221.5
		7	6334	316.7
		8	7776	388.8
		9	8248	412.4
		10	11206	560.3
		11	22628	1131.4
					5
	59L	1	9242	462.1
		2	8154	407.7
		3	7691	384.55
		4	8014	400.7
		5	8598	429.9
		6	9203	460.15
		7	11238	561.9
		8	4866	243.3
		9	2848	142.4
		10	13229	661.45
		11	15041	752.05
		12	6643	332.15
					5
	59R	1	4984	249.2
		2	5252	262.6
		3	19259	962.95
		4	18592	929.6
		5	14260	713
		6	6930	346.5
		7	13280	664
		8	10857	542.85
					5
	61L	1	11339	566.95
		2	6445	322.25
		3	7254	362.7
		4	10398	519.9
		5	6472	323.6
		6	16822	841.1
		7	12600	630
		8	17443	872.15
		9	11964	598.2
		10	23513	1175.65
		11	31775	1588.75
		12	30763	1538.15
		13	13404	670.2
					10
	61R	1	23276	1163.8
		2	27110	1355.5
		3	18499	924.95
		4	16241	812.05
		5	7839	391.95
		6	20070	1003.5
		7	14273	713.65
		8	3989	199.45
		9	3641	182.05
		10	1145	57.25
		11	6854	342.7
		12	1551	77.55
					6
Average					9.08333
Std. Dev.					0.668558

## Sheet: Elp1_C10_E18.5
ID	Section	Cell #	Area (au)	Area (um2). (Cells with an area > 440 um2 are shaded green)	# alpha / section (12 highest are shaded yellow)
#10 Control	10R	1	13113	655.65
		2	8564	428.2
		3	8391	419.55
		4	10246	512.3
		5	22706	1135.3
		6	7026	351.3
		7	3423	171.15
		8	7079	353.95
		9	2033	101.65
					3
	12L	1	6261	313.05
		2	8183	409.15
		3	7224	361.2
		4	8077	403.85
		5	9725	486.25
		6	9186	459.3
					2
	17R	1	14963	748.15
		2	9295	464.75
		3	6675	333.75
		4	5063	253.15
		5	5301	265.05
		6	11113	555.65
		7	13478	673.9
					4
	20R	1	13388	669.4
		2	12775	638.75
		3	12082	604.1
		4	8076	403.8
		5	16338	816.9
		6	7694	384.7
		7	16007	800.35
					5
	21R	1	15020	751
		2	9799	489.95
		3	13777	688.85
		4	16587	829.35
		5	12113	605.65
		6	13274	663.7
		7	14901	745.05
					7
	23R	1	7919	395.95
		2	19078	953.9
		3	12377	618.85
		4	12213	610.65
		5	20343	1017.15
					4
	26R	1	5908	295.4
		2	18387	919.35
		3	12216	610.8
		4	16155	807.75
		5	17555	877.75
		6	12009	600.45
					5
	27L	1	9804	490.2
		2	10009	500.45
		3	12126	606.3
		4	8470	423.5
		5	3586	179.3
		6	5702	285.1
		7	15670	783.5
		8	12456	622.8
		9	14124	706.2
		10	14106	705.3
		11	17390	869.5
		12	14989	749.45
		13	5178	258.9
		14	3779	188.95
					9
	29R	1	12482	624.1
		2	15990	799.5
		3	12089	604.45
		4	9544	477.2
		5	11961	598.05
		6	13307	665.35
		7	9166	458.3
		8	11849	592.45
		9	12665	633.25
					9
	31L	1	17340	867
		2	9224	461.2
		3	17280	864
		4	9073	453.65
		5	10104	505.2
		6	11959	597.95
		7	12906	645.3
		8	17352	867.6
		9	11936	596.8
					9
	33L	1	13515	675.75
		2	9378	468.9
		3	4898	244.9
		4	6497	324.85
		5	9192	459.6
		6	6191	309.55
		7	11174	558.7
		8	19581	979.05
		9	3742	187.1
					5
	37R	1	12060	603
		2	5801	290.05
		3	8646	432.3
		4	14706	735.3
		5	10946	547.3
		6	11390	569.5
		7	16089	804.45
		8	7458	372.9
					5
	40R	1	14537	726.85
		2	7952	397.6
		3	9556	477.8
		4	9106	455.3
		5	13880	694
		6	10094	504.7
		7	15111	755.55
					6
	41R	1	11887	594.35
		2	18938	946.9
		3	9140	457
		4	11946	597.3
		5	7805	390.25
		6	7143	357.15
		7	8891	444.55
		8	10462	523.1
		9	6885	344.25
		10	3862	193.1
					6
	43L	1	3130	156.5
		2	14803	740.15
		3	7209	360.45
		4	8419	420.95
		5	5879	293.95
		6	9765	488.25
		7	15883	794.15
		8	11988	599.4
		9	17150	857.5
					5
	45R	1	10714	535.7
		2	12260	613
		3	13386	669.3
		4	10958	547.9
		5	9897	494.85
		6	7145	357.25
		7	4266	213.3
		8	11918	595.9
		9	8240	412
		10	5461	273.05
		11	4427	221.35
		12	3639	181.95
					6
	47L	1	14033	701.65
		2	7692	384.6
		3	7372	368.6
		4	10583	529.15
		5	8344	417.2
		6	15377	768.85
		7	17915	895.75
		8	6458	322.9
		9	8893	444.65
					5
	49L	1	6578	328.9
		2	9215	460.75
		3	11571	578.55
		4	4171	208.55
		5	5468	273.4
		6	8422	421.1
		7	6104	305.2
		8	10067	503.35
		9	10244	512.2
		10	19046	952.3
		11	15087	754.35
		12	3270	163.5
					6
	51L	1	9979	498.95
		2	9347	467.35
		3	8084	404.2
		4	10140	507
		5	8559	427.95
		6	9064	453.2
		7	4793	239.65
		8	6590	329.5
		9	13772	688.6
					3
	54R	1	12194	609.7
		2	9675	483.75
		3	9431	471.55
		4	6149	307.45
		5	15876	793.8
					4
	58L	1	16199	809.95
		2	7005	350.25
		3	16721	836.05
		4	7726	386.3
		5	9419	470.95
		6	3851	192.55
		7	10175	508.75
		8	11668	583.4
					5
	59L	1	10747	537.35
		2	7971	398.55
		3	6468	323.4
		4	5457	272.85
		5	7781	389.05
		6	10708	535.4
		7	9879	493.95
		8	6806	340.3
		9	6673	333.65
		10	5339	266.95
		11	5765	288.25
		12	7716	385.8
					3
	60L	1	14520	726
		2	4522	226.1
		3	8567	428.35
		4	5846	292.3
		5	11973	598.65
		6	16240	812
		7	9474	473.7
		8	7012	350.6
		9	8404	420.2
		10	4612	230.6
		11	6560	328
		12	10402	520.1
					5
	63R	1	14086	704.3
		2	10444	522.2
		3	23876	1193.8
		4	10050	502.5
		5	14102	705.1
		6	8872	443.6
		7	12893	644.65
		8	16688	834.4
		9	16148	807.4
		10	8425	421.25
		11	13729	686.45
		12	8316	415.8
					10
	64R	1	14536	726.8
		2	10366	518.3
		3	6907	345.35
		4	9141	457.05
		5	8056	402.8
		6	5714	285.7
		7	9088	454.4
					4
	67L	1	8640	432
		2	8208	410.4
		3	10768	538.4
		4	11631	581.55
		5	6335	316.75
		6	18254	912.7
		7	16051	802.55
		8	15561	778.05
					5
	69R	1	11961	598.05
		2	7574	378.7
		3	11908	595.4
		4	6619	330.95
		5	12110	605.5
		6	11945	597.25
		7	10088	504.4
		8	6239	311.95
		9	13604	680.2
		10	5851	292.55
		11	10328	516.4
		12	9298	464.9
		13	9724	486.2
					9
	70L	1	6725	336.25
		2	15812	790.6
		3	6214	310.7
		4	6741	337.05
		5	4385	219.25
		6	8155	407.75
		7	9661	483.05
		8	8304	415.2
		9	13177	658.85
		10	12919	645.95
		11	7278	363.9
		12	5969	298.45
					4
	72R	1	12472	623.6
		2	3271	163.55
		3	5640	282
		4	14724	736.2
		5	13578	678.9
		6	10313	515.65
		7	8807	440.35
		8	18169	908.45
		9	4452	222.6
		10	9068	453.4
		11	3782	189.1
		12	9138	456.9
					8
	74L	1	16910	845.5
		2	9886	494.3
		3	8145	407.25
		4	14042	702.1
		5	4736	236.8
		6	3876	193.8
		7	11762	588.1
		8	7268	363.4
					5
	76L	1	15113	755.65
		2	8964	448.2
		3	14252	712.6
		4	8822	441.1
		5	9796	489.8
		6	5270	263.5
		7	9568	478.4
		8	4189	209.45
		9	11532	576.6
		10	11844	592.2
		11	11859	592.95
		12	13993	699.65
		13	4866	243.3
					10
	78L	1	11551	577.55
		2	10437	521.85
		3	2434	121.7
		4	1399	69.95
		5	11296	564.8
		6	5095	254.75
		7	10625	531.25
		8	3698	184.9
		9	5527	276.35
		10	9185	459.25
		11	6350	317.5
					5
	79L	1	10536	526.8
		2	7637	381.85
		3	7619	380.95
		4	9528	476.4
		5	5582	279.1
		6	9354	467.7
		7	6490	324.5
		8	9396	469.8
		9	22621	1131.05
		10	6974	348.7
		11	9188	459.4
		12	6389	319.45
		13	14099	704.95
					7
Average					8
Std. Dev.					1.53741

## Sheet: Elp1_CKO6_E18.5
ID	Section	Cell #	Area (au)	Area (um2). (Cells with an area > 440 um2 are shaded green)	# alpha / section (12 highest are shaded yellow)
#6 CKO	11R	1	20310	1015.5
		2	17885	894.25
		3	12401	620.05
		4	10436	521.8
		5	4988	249.4
		6	9694	484.7
		7	11106	555.3
		8	5652	282.6
					6
	16L	1	4810	240.5
		2	3734	186.7
		3	3972	198.6
		4	5870	293.5
		5	4726	236.3
		6	5167	258.35
		7	7837	391.85
		8	3517	175.85
		9	7799	389.95
		10	9298	464.9
		11	5120	256
		12	14462	723.1
					2
	21R	1	8862	443.1
		2	10291	514.55
		3	4978	248.9
		4	12361	618.05
		5	6025	301.25
		6	5221	261.05
		7	2953	147.65
		8	5861	293.05
		9	5656	282.8
		10	5603	280.15
					3
	22L	1	7417	370.85
		2	7909	395.45
		3	5975	298.75
		4	9037	451.85
		5	6103	305.15
		6	5294	264.7
		7	10307	515.35
		8	10511	525.55
		9	5582	279.1
		10	6097	304.85
		11	12095	604.75
		12	5934	296.7
					4
	27R	1	11667	583.35
		2	8964	448.2
		3	11424	571.2
		4	13937	696.85
		5	6113	305.65
		6	5141	257.05
		7	3761	188.05
		8	3604	180.2
		9	5109	255.45
					4
	29L	1	6779	338.95
		2	11576	578.8
		3	12442	622.1
		4	3830	191.5
		5	24143	1207.15
		6	10366	518.3
		7	6316	315.8
		8	11391	569.55
		9	15092	754.6
					6
	31L	1	11929	596.45
		2	4105	205.25
		3	16426	821.3
		4	14182	709.1
		5	12530	626.5
		6	14102	705.1
		7	8494	424.7
		8	8157	407.85
		9	6808	340.4
		10	6239	311.95
		11	12917	645.85
		12	8723	436.15
					6
	42R	1	5241	262.05
		2	4121	206.05
		3	9151	457.55
		4	8978	448.9
		5	12935	646.75
		6	10588	529.4
		7	5473	273.65
		8	11282	564.1
		9	4257	212.85
		10	8321	416.05
		11	10300	515
		12	7492	374.6
		13	7072	353.6
					6
	44L	1	17117	855.85
		2	8276	413.8
		3	13965	698.25
		4	23741	1187.05
		5	17621	881.05
		6	11865	593.25
		7	7859	392.95
		8	16995	849.75
		9	8136	406.8
		10	8136	406.8
		11	6393	319.65
					6
	44R	2	8104	405.2
		3	20411	1020.55
		4	6137	306.85
		5	12618	630.9
		6	7925	396.25
		7	9740	487
		8	13209	660.45
		9	10813	540.65
		10	11787	589.35
		11	3105	155.25
		12	5984	299.2
		13	10646	532.3
		14	6822	341.1
		15	4637	231.85
		16	4484	224.2
		17	6657	332.85
					7
	47L	1	15747	787.35
		2	14226	711.3
		3	17635	881.75
		4	14550	727.5
		5	10646	532.3
		6	13144	657.2
		7	13828	691.4
		8	7215	360.75
					7
	47R	1	27385	1369.25
		2	13266	663.3
		3	8005	400.25
		4	9191	459.55
		5	5110	255.5
		6	8907	445.35
		7	17080	854
		8	11854	592.7
					6
	48L	1	11700	585
		2	9419	470.95
		3	16512	825.6
		4	8656	432.8
		5	9517	475.85
		6	8196	409.8
		7	11420	571
		8	8510	425.5
		9	12553	627.65
		10	15843	792.15
		11	14866	743.3
		12	14986	749.3
		13	13253	662.65
		14	5440	272
		15	4435	221.75
		16	5595	279.75
		17	1261	63.05
					10
	48R	1	20835	1041.75
		2	9520	476
		3	7449	372.45
		4	6839	341.95
		5	7188	359.4
		6	8120	406
		7	11098	554.9
		8	10141	507.05
		9	14032	701.6
		10	7413	370.65
		11	15280	764
					6
	53L	1	21912	1095.6
		2	17406	870.3
		3	12783	639.15
		4	28802	1440.1
		5	26895	1344.75
		6	22124	1106.2
		7	30090	1504.5
		8	16492	824.6
					8
	56R	1	12597	629.85
		2	15608	780.4
		3	10564	528.2
		4	12534	626.7
		5	10584	529.2
		6	7208	360.4
		7	18498	924.9
		8	8879	443.95
		9	13336	666.8
		10	9260	463
		11	11105	555.25
		12	4071	203.55
					10
	56L	1	12457	622.85
		2	11823	591.15
		3	16036	801.8
		4	9588	479.4
		5	6532	326.6
		6	5588	279.4
		7	14104	705.2
		8	13358	667.9
		9	15317	765.85
					7
	60L	1	10423	521.15
		2	9802	490.1
		3	12865	643.25
		4	6157	307.85
		5	12873	643.65
		6	20951	1047.55
		7	7634	381.7
		8	4485	224.25
		9	7109	355.45
		10	4601	230.05
		11	6536	326.8
		12	3931	196.55
		13	9024	451.2
					6
	60R	1	21706	1085.3
		2	13219	660.95
		3	14154	707.7
		4	26958	1347.9
		5	15951	797.55
		6	7642	382.1
		7	13314	665.7
		8	7907	395.35
		9	7259	362.95
		10	9164	458.2
		11	4497	224.85
					7
	61L	1	15053	752.65
		2	18057	902.85
		3	7779	388.95
		4	9926	496.3
		5	20771	1038.55
		6	4881	244.05
		7	7749	387.45
		8	4479	223.95
		9	11685	584.25
		10	11996	599.8
		11	3785	189.25
		12	5966	298.3
					6
	61R	1	22185	1109.25
		2	10629	531.45
		3	7911	395.55
		4	11453	572.65
		5	12638	631.9
		6	20960	1048
		7	5539	276.95
		8	9099	454.95
		9	8510	425.5
		10	18931	946.55
		11	11973	598.65
		12	12733	636.65
		13	11479	573.95
					10
	64L	1	20465	1023.25
		2	10365	518.25
		3	7269	363.45
		4	8310	415.5
		5	2680	134
		6	11427	571.35
		7	6461	323.05
		8	16060	803
		9	9055	452.75
		10	5042	252.1
					5
	64R	1	11052	552.6
		2	17147	857.35
		3	13004	650.2
		4	12816	640.8
		5	19586	979.3
		6	8723	436.15
		7	6850	342.5
		8	6314	315.7
		9	8778	438.9
		10	4462	223.1
		11	5650	282.5
					5
	66R	1	16796	839.8
		2	12137	606.85
		3	7539	376.95
		4	16156	807.8
		5	12773	638.65
		6	9592	479.6
		7	9986	499.3
		8	9635	481.75
		9	10657	532.85
		10	4711	235.55
		11	17648	882.4
		12	22742	1137.1
		13	13817	690.85
		14	12719	635.95
		15	14216	710.8
					13
	68R	16	17956	897.8
		17	8151	407.55
		18	4329	216.45
		19	13350	667.5
		20	5992	299.6
		21	11364	568.2
		22	18130	906.5
		23	12057	602.85
		24	9404	470.2
		25	9083	454.15
		26	6781	339.05
					7
Average					8.16667
Std. Dev.					2.12489

## Sheet: Elp1_CKOA4_E18.5
ID	Section	Cell #	Area (au)	Area (um2). (Cells with an area > 440 um2 are shaded green)	# alpha / section (12 highest are shaded yellow)
A-4 CKO	34R	1	8371.2	418.56
		2	8426.4	421.32
		3	2176.8	108.84
		4	1689.6	84.48
		5	3952.8	197.64
		6	5930.4	296.52
		7	3770.4	188.52
					0
	37R	1	15739.2	786.96
		2	10509.6	525.48
		3	7219.2	360.96
		4	10480.8	524.04
		5	11364	568.2
					4
	39R	1	15064.8	753.24
		2	14426.4	721.32
		3	6230.4	311.52
		4	8942.4	447.12
		5	10142.4	507.12
		6	3676.8	183.84
		7	7406.4	370.32
		8	4521.6	226.08
		9	4015.2	200.76
					4
	41R	1	12024	601.2
		2	8095.2	404.76
		3	9811.2	490.56
		4	6336	316.8
		5	6136.8	306.84
		6	5577.6	278.88
		7	4915.2	245.76
		8	14810.4	740.52
					3
	44L	1	12256.8	612.84
		2	12182.4	609.12
		3	9465.6	473.28
		4	11280	564
		5	15160.8	758.04
		6	10284	514.2
					6
	44R	1	16394.4	819.72
		2	9720	486
		3	16276.8	813.84
		4	7120.8	356.04
		5	9463.2	473.16
		6	14076	703.8
					5
	46L	1	13315.2	665.76
		2	9734.4	486.72
		3	11203.2	560.16
		4	9405.6	470.28
		5	8071.2	403.56
		6	11107.2	555.36
		7	9590.4	479.52
		8	7010.4	350.52
		9	16286.4	814.32
					7
	47L	1	17016	850.8
		2	10041.6	502.08
		3	9828	491.4
		4	11692.8	584.64
		5	5184	259.2
					4
	50L	1	9076.8	453.84
		2	8916	445.8
		3	12628.8	631.44
		4	8733.6	436.68
		5	11450.4	572.52
		6	11119.2	555.96
		7	4200	210
		8	2071.2	103.56
		9	5712	285.6
					6
	50R	1	10303.2	515.16
		2	9885.6	494.28
		3	5040	252
		4	9525.6	476.28
		5	9321.6	466.08
		6	10370.4	518.52
		7	12009.6	600.48
					6
	60L	1	10800	540
		2	10461.6	523.08
		3	11740.8	587.04
		4	11628	581.4
		5	13699.2	684.96
		6	10665.6	533.28
		7	5440.8	272.04
					6
	62L	1	7857.6	392.88
		2	6638.4	331.92
		3	8685.6	434.28
		4	5899.2	294.96
		5	8344.8	417.24
		6	3955.2	197.76
		7	6086.4	304.32
		8	12518.4	625.92
		9	8109.6	405.48
		10	8162.4	408.12
					1
	62R	1	11088	554.4
		2	6355.2	317.76
		3	11232	561.6
		4	9086.4	454.32
		5	9096	454.8
		6	17656.8	882.84
					5
	64L	1	8476.8	423.84
		2	11198.4	559.92
		3	5443.2	272.16
		4	11253.6	562.68
		5	8280	414
		6	4795.2	239.76
					2
	64R	1	13425.6	671.28
		2	15268.8	763.44
		3	7941.6	397.08
		4	7660.8	383.04
		5	12720	636
					3
	65L	1	15134.4	756.72
		2	12062.4	603.12
		3	7579.2	378.96
		4	5126.4	256.32
		5	4250.4	212.52
		6	4999.2	249.96
		7	7790.4	389.52
		8	12376.8	618.84
		9	9216	460.8
		10	11109.6	555.48
					4
	65R	1	3547.2	177.36
		2	7166.4	358.32
		3	6583.2	329.16
		4	8947.2	447.36
		5	11376	568.8
		6	11150.4	557.52
					3
	68L	1	8107.2	405.36
		2	6931.2	346.56
		3	10212	510.6
		4	11095.2	554.76
		5	16730.4	836.52
		6	11040	552
		7	18324	916.2
					5
	70L	1	23304	1165.2
		2	11973.6	598.68
		3	23371.2	1168.56
		4	17781.6	889.08
		5	15751.2	787.56
					5
	70R	1	8805.6	440.28
		2	7281.6	364.08
		3	11575.2	578.76
		4	11882.4	594.12
		5	7372.8	368.64
		6	10351.2	517.56
		7	10960.8	548.04
		8	8503.2	425.16
					5
	72R	1	16428	821.4
		2	12333.6	616.68
		3	11887.2	594.36
		4	6309.6	315.48
		5	2008.8	100.44
		6	6544.8	327.24
		7	8937.6	446.88
		8	4598.4	229.92
		9	3700.8	185.04
		10	5817.6	290.88
		11	4473.6	223.68
					4
	73L	1	13262.4	663.12
		2	10108.8	505.44
		3	19092	954.6
		4	8529.6	426.48
		5	9408	470.4
		6	5436	271.8
		7	17419.2	870.96
		8	24866.4	1243.32
					6
	73R	1	15446.4	772.32
		2	12187.2	609.36
		3	11491.2	574.56
		4	4161.6	208.08
		5	15016.8	750.84
		6	10123.2	506.16
		7	7106.4	355.32
					4
Average					5.5
Std. Dev.					0.797724

## Sheet: Elp1_CKOA9_E18.5
ID	Section	Cell #	Area (au)	Area (um2). (Cells with an area > 440 um2 are shaded green)	# alpha / section (12 highest are shaded yellow)
A-9 CKO	28L	1	9703.2	485.16
		2	10238.4	511.92
		3	9168	458.4
		4	6991.2	349.56
		5	2476.8	123.84
		6	4478.4	223.92
		7	2373.6	118.68
					3
	32L	1	9669.6	483.48
		2	13936.8	696.84
		3	8748	437.4
		4	10725.6	536.28
		5	6919.2	345.96
					3
	39L	1	13461.6	673.08
		2	12823.2	641.16
		3	9813.6	490.68
		4	13238.4	661.92
		5	4874.4	243.72
		6	7351.2	367.56
		7	13917.6	695.88
		8	12900	645
		9	12746.4	637.32
					7
	41L	1	12156	607.8
		2	11145.6	557.28
		3	9693.6	484.68
		4	16533.6	826.68
		5	5875.2	293.76
		6	6468	323.4
					4
	41R	1	19339.2	966.96
		2	11853.6	592.68
		3	10485.6	524.28
		4	8560.8	428.04
		5	9129.6	456.48
					4
	44R	1	14124	706.2
		2	10740	537
		3	9741.6	487.08
		4	7641.6	382.08
		5	7567.2	378.36
		6	9895.2	494.76
		7	12000	600
					5
	45R	1	15028.8	751.44
		2	11680.8	584.04
		3	7975.2	398.76
		4	9825.6	491.28
		5	8356.8	417.84
		6	4039.2	201.96
		7	2695.2	134.76
		8	12309.6	615.48
		9	12840	642
		10	1780.8	89.04
		11	2284.8	114.24
					5
	46L	1	7260	363
		2	13497.6	674.88
		3	18004.8	900.24
		4	5580	279
		5	5390.4	269.52
		6	12883.2	644.16
		7	15456	772.8
					4
	46R	1	23865.6	1193.28
		2	10267.2	513.36
		3	18398.4	919.92
		4	10524	526.2
		5	9592.8	479.64
		6	8448	422.4
		7	10564.8	528.24
					6
	48L	1	15136.8	756.84
		2	14575.2	728.76
		3	7881.6	394.08
		4	22884	1144.2
		5	7764	388.2
		6	18626.4	931.32
		7	18945.6	947.28
		8	19718.4	985.92
		9	18700.8	935.04
		10	34068	1703.4
					8
	48R	1	21571.2	1078.56
		2	7852.8	392.64
		3	6480	324
		4	13548	677.4
		5	6907.2	345.36
		6	7555.2	377.76
		7	7543.2	377.16
		8	11092.8	554.64
		9	13776	688.8
		10	16708.8	835.44
		11	15957.6	797.88
					6
	50R	1	21808.8	1090.44
		2	20371.2	1018.56
		3	11817.6	590.88
		4	12919.2	645.96
		5	11517.6	575.88
		6	16267.2	813.36
					6
	51L	1	16886.4	844.32
		2	16706.4	835.32
		3	6938.4	346.92
		4	8904	445.2
		5	14748	737.4
		6	24252	1212.6
		7	11570.4	578.52
		8	21945.6	1097.28
		9	27240	1362
		10	23529.6	1176.48
					9
	52L	1	11880	594
		2	11455.2	572.76
		3	6264	313.2
		4	20827.2	1041.36
		5	18057.6	902.88
		6	11800.8	590.04
		7	21208.8	1060.44
					6
	53R	1	17539.2	876.96
		2	12444	622.2
		3	19192.8	959.64
		4	16989.6	849.48
		5	6511.2	325.56
					4
	54L	1	9976.8	498.84
		2	13833.6	691.68
		3	7754.4	387.72
		4	6986.4	349.32
		5	15816	790.8
		6	13684.8	684.24
		7	12964.8	648.24
		8	6112.8	305.64
		9	11949.6	597.48
		10	4272	213.6
					6
	54R	1	19675.2	983.76
		2	7929.6	396.48
		3	11920.8	596.04
		4	14779.2	738.96
		5	10816.8	540.84
		6	10634.4	531.72
		7	5760	288
		8	10070.4	503.52
		9	14368.8	718.44
					7
	55L	1	13017.6	650.88
		2	14668.8	733.44
		3	19432.8	971.64
		4	7372.8	368.64
		5	10783.2	539.16
		6	9206.4	460.32
		7	5486.4	274.32
		8	19562.4	978.12
					6
	55R	1	9072	453.6
		2	8040	402
		3	7920	396
		4	12338.4	616.92
		5	9542.4	477.12
		6	17517.6	875.88
		7	10682.4	534.12
		8	17008.8	850.44
		9	14548.8	727.44
					6
	56L	1	14445.6	722.28
		2	15700.8	785.04
		3	19850.4	992.52
		4	10922.4	546.12
		5	12727.2	636.36
		6	15276	763.8
		7	7281.6	364.08
		8	12650.4	632.52
		9	16804.8	840.24
		10	15295.2	764.76
					9
	57L	1	9278.4	463.92
		2	19149.6	957.48
		3	12825.6	641.28
		4	12943.2	647.16
		5	10380	519
		6	7900.8	395.04
					5
	57R	1	13862.4	693.12
		2	6770.4	338.52
		3	7783.2	389.16
		4	13274.4	663.72
		5	23220	1161
					3
	58R	1	15645.6	782.28
		2	11743.2	587.16
		3	15547.2	777.36
		4	11901.6	595.08
		5	16764	838.2
		6	14702.4	735.12
					6
	59L	1	16555.2	827.76
		2	17901.6	895.08
		3	11882.4	594.12
		4	19212	960.6
		5	10622.4	531.12
		6	16360.8	818.04
		7	21626.4	1081.32
		8	17800.8	890.04
					8
	59R	1	6871.2	343.56
		2	16276.8	813.84
		3	13509.6	675.48
		4	12763.2	638.16
		5	19303.2	965.16
		6	21808.8	1090.44
		7	12369.6	618.48
					6
	60L	1	11040	552
		2	3830.4	191.52
		3	9832.8	491.64
		4	12328.8	616.44
		5	15549.6	777.48
		6	9530.4	476.52
		7	12888	644.4
		8	17112	855.6
		9	13915.2	695.76
		10	18384	919.2
					9
Average					7.25
Std. Dev.					1.28806

## Sheet: E18.5_stats
	E18.5 Summary
	Individual Averages		Genotype/ Averages:
		Alpha		Alpha
	C9	9.08	Control	7.625
	C10	8	CKO	6.97333
	CA5	7
	CA7	6.42
	CKO6	8.17		t test
	CKOA4	5.5		0.524365
	CKOA9	7.25
	Genotype/Standard Deviation:
		Alpha	Gamma
	Control	1.16909
	CKO	1.35633

## Sheet: Elp1_C1_6wk_female
Image #	# of GFP+/NeuN+ cells	Cell #	Cell Area	# of cells > 22,000 au	# of cells < 22,000 au			Image #	# of GFP+/NeuN+ cells	# of GFP+/NeuN+ cells that are > 440 um (22,000 au) (green = top 10 values)	%	# of GFP+/NeuN+ cells < 22,000	Top 10 < 22000
1	15	1	48840	12	3			1	15	12	0.8	3
		2	30387					3	9	5		4	4
		3	16537					5	10	10	1	0
		4	43949					7	9	8	0.888889	1
		5	44331					9	7	5		2
		6	68726					11	6	5		1
		7	32872					14	7	7	1	0
		8	12281					17	9	5		4	4
		9	51836					20	11	8	0.727273	3
		10	14319					23	11	4		7	7
		11	53146					26	12	4	0.333333	8	8
		12	58568					28	13	10	0.769231	3
		13	51609					31	6	5		1
		14	50897					34	7	3		4	4
		15	22023					37	4	1		3
5	10	1	68969	10	0			40	12	6	0.5	6	6
		2	52145					42	10	3		7	7
		3	22932					45	8	2		6	6
		4	47529					48	10	8	0.8	2
		5	40297					51	6	4		2
		6	27619					54	8	1		7	7
		7	31283					57	11	6	0.545455	5	5
		8	45966					60	9	5
		9	44426
		10	31048					Average	11	7.9	0.736418	3.59091	5.8
7	9	1	77277	8	1
		2	62991
		3	60558
		4	42044
		5	51068
		6	42344
		7	67809
		8	16213
		9	39573
14	7	1	88943	7	0
		2	34788
		3	25028
		4	32370
		5	28150
		6	60012
		7	28143
20	11	1	12548	8	3
		2	20060
		3	45040
		4	37173
		5	29256
		6	10635
		7	28269
		8	12559
		9	42680
		10	22159
		11	42935
26	12	1	26597	4	7
		2	8319
		3	44139
		4	38675
		5	7610
		6	12449
		7	17702
		8	18399
		9	11119
		10	24827
		11	2804
		12	6183
28	13	1	19483	10	3
		2	27275
		3	55016
		4	28285
		5	28555
		6	34244
		7	13301
		8	25695
		9	22701
		10	36219
		11	34039
		12	21546
		13	46926
40	12	1	6895	6	6
		2	22692
		3	29673
		4	13719
		5	26980
		6	7547
		7	11464
		8	6025
		9	37111
		10	27130
		11	36517
		12	20462
48	10	1	5822	8	2
		2	26980
		3	23813
		4	38109
		5	3807
		6	41516
		7	32272
		8	37384
		9	39721
		10	23561
57	11	1	48758	6	5
		2	18296
		3	23980
		4	10988
		5	17991
		6	40740
		7	10085
		8	6436
		9	44531
		10	28998
		11	39643
Average			31771.9	7.9	3

## Sheet: Elp1_C2_6wk_female
Image #	# of GFP+/NeuN+ cells	Cell #	Cell Area	# of cells > 22,000 au	# of cells < 22,000 au			Image #	# of GFP+/NeuN+ cells	# of GFP+/NeuN+ cells that are > 440 um (22,000 au) (green = top 10 values)	%	# of GFP+/NeuN+ cells < 22,000	Top 10 < 22000
1	14	1	41533	9	5			1	14	9	0.642857	5	5
		2	18415					4	14	9	0.642857	5	5
		3	16676					7	7	3		4	4
		4	37796					10	12	10	0.833333	2
		5	27123					13	8	6	0.75	2
		6	16508					16	14	6	0.428571	8	8
		7	12901					19	7	4		3	3
		8	37887					23	13	8	0.615385	5	5
		9	46175					26	13	6	0.461538	7	7
		10	23146					30	12	7	0.583333	5	5
		11	6154					34	8	5	0.625	3	3
		12	59177					39	11	7	0.636364	4	4
		13	45606
		14	22583					Average	11.9	7.3	0.621924	4.41667	4.9
4	14	1	62448	9	5
		2	49761
		3	31634
		4	8248
		5	12378
		6	10773
		7	50260
		8	78991
		9	59640
		10	29652
		11	64046
		12	19540
		13	13758
		14	25430
10	12	1	49757	10	2
		2	54800
		3	27313
		4	31548
		5	29384
		6	58549
		7	36855
		8	29805
		9	37165
		10	6835
		11	12337
		12	28090
13	8	1	44874	6	2
		2	28292
		3	30534
		4	23444
		5	12770
		6	23578
		7	29450
		8	4837
16	14	1	23719	6	7
		2	46440
		3	37573
		4	12782
		5	37116
		6	22179
		7	17749
		8	14516
		9	20426
		10	63632
		11	13814
		12	17090
		13	10252
		14	18411
23	13	1	60194	8	5
		2	70946
		3	58146
		4	66739
		5	52546
		6	37767
		7	36426
		8	13663
		9	14859
		10	19139
		11	15323
		12	34901
		13	7911
26	13	1	28233	6	7
		2	32353
		3	33084
		4	17768
		5	9591
		6	9790
		7	40662
		8	23540
		9	12511
		10	21470
		11	11402
		12	25408
		13	9597
30	12	1	13360	7	5
		2	12862
		3	44955
		4	14304
		5	10770
		6	32367
		7	13021
		8	23239
		9	27454
		10	32732
		11	24892
		12	38633
34	8	1	44385	5	3
		2	49459
		3	40326
		4	10722
		5	18384
		6	55638
		7	19909
		8	48975
39	11	1	60238	7	5
		2	20823
		3	32862
		4	43779
		5	36841
		6	22376
		7	21235
		8	14348
		9	16576
		10	22263
		11	23718
Average			29744.3	7.3	4.6

[truncated: 12 more sheets: Elp1_C981_6 wk_female, Elp1_CKO890_6wk_female, Elp1_CKO891_6wk_female, Elp1_CKO892_6wk_female, Elp1_C1168_6wk_male, Elp1_C1170_6wk_male, Elp1_C1176_6wk_male, Elp1_CKO1165_6wk_male, Elp1_CKO1174_6 wk_male, Elp1_CKO1175_6wk_male, 6wk_stats, Charts]
