# Supplementary material for: An Elongator mouse model of ALS spotlights TDP-43 in the motor neuron nucleolus
Source: Commun Biol. 2025 Aug 21;8:1259. doi: 10.1038/s42003-025-08701-9 (PMC12370970; doi:10.1038/s42003-025-08701-9)
Supplement: Supplementary file 5 — Supplementary Dataset 3 [file 42003_2025_8701_MOESM5_ESM.xlsx]

## Sheet: 6_wk_female_731C
TDP-43 Quantification
Image #	Cell #	Cell Area	Cell mean	Cell Int Den	Cell CTF		Nucleus area	Nucleus mean	Nucleus Int Den	Nucleus CTF		Nucleolus area	Nucleolus mean	Nucleolus Int Den	Nucleolus CTF		Cyto CTF	Cyto area	Cyto CTF/unit area	Nu CTF - No CTF	Nu Area	Nu CTF/unit area	No CTF/unit area
1	1	33135	42.85	993546	914068		3980	80.19	319139	305496		593	128.04	75925	73892.2		608572	29155	20.8737	231603	3387	68.3801	124.607
	BG		3.43
2	1	23894	35.69	831324	771225		3928	74.94	294367	284233		491	125.81	61772	60505.2		486993	19966	24.3911	223728	3437	65.0938	123.229
	BG		2.58
4	2	43290	38.61	1671410	1.56881e+06		5499	78.292	430528	417495		968	125.057	121055	118761		1.15132e+06	37791	30.4654	298735	4531	65.9313	122.687
	BG		2.37
3	1	26945	45.75	1232765	1.10181e+06		5661	81.25	459955	432443		520	148.14	77034	74506.8		669370	21284	31.4494	357936	5141	69.6238	143.282
	BG		4.86
10	1	55013	32.521	1789096	1.66257e+06		8359	60.195	503174	483948		1762	76.577	134929	130876		1.17862e+06	46654	25.263	353072	6597	53.5201	74.2772
	BG		2.3
4	1	52174	37.41	1951639	1.69755e+06		7236	78.42	567450	532211		775	124.7	96643	92868.8		1.16534e+06	44938	25.9322	439342	6461	67.9991	119.831
	BG		4.87
5	1	78829	34.62	2729297	2729297		11033	57.25	631687	631687		1176	87.69	103121	103121		2097610	67796	30.94	528566	9857	53.6234	87.6879
	2	51094	31.51	1609845	1.33649e+06		6906	47.45	327686	307106		884	85.63	75699	75699		1282159	44188	29.016	231407	5425	42.6557	85.6324
	BG		5.35
6	1	38749	56.607	2193457	1609845		4796	110.038	527744	513452		1107	164.107	181666	178367		1.09639e+06	33953	32.2915	335085	3689	90.8335	161.127
	BG		2.98
7	1	50649	57.59	2916985	2.65614e+06		6406	100.06	640992	608001		683	157.62	107656	104139		2.04814e+06	44243	46.293	503863	5723	88.0417	152.472
	2	44500	36.916	1642767	1413592		6886	74.97	516241	480778		1616	104.4	168710	160388		932814	37614	24.7996	320390	5270	60.7952	99.2498
	BG		5.15
8	1	34582	41.69	1441785	1.34036e+06		4887	86.26	421554	407220		542	145.08	78634	77044.3		933136	29695	31.424	330176	4345	75.9899	142.148
	2	29990	42.03	1176423	1.09433e+06		5685	70.35	399959	383285		606	142.28	86219	84441.6		711043	24305	29.255	298843	5079	58.839	139.343
	BG		2.93
9	1	36772	38.37	1410871	1.23683e+06		5663	74.23	420353	393550		563	106.69	60067	57402.3		843279	31109	27.1072	336148	5100	65.9113	101.958
	2	35221	39.97	1407771	1.24107e+06		7232	70.07	506710	472481		759	89.22	67721	64128.7		768589	27989	27.4604	408352	6473	63.0855	84.491
	3	38176	33.78	1289714	1.10903e+06		5298	67.69	358634	333559		659	99.81	65777	62657.9		775468	32878	23.5862	270901	4639	58.3963	95.0803
	BG		4.73
11	1	34880	32.87	1146352	1.0023e+06		6273	60.29	378188	352281		752	97.52	73337	70231.2		650017	28607	22.7223	282049	5521	51.0866	93.3926
	2	50608	25.6	1295551	1.08654e+06		6197	60.801	376786	351192		945	93.439	88300	84397.1		735348	44411	16.5578	266795	5252	50.7988	89.3092
	BG		4.13
Averages		42138.9	25.0021	1.59614e+06	1.42066e+06		6218.06	74.0414	448953	427245		855.611	116.767	95792.5	92968.2		1.00746e+06	35920.9	27.7682	334277	5329.28	63.9225	113.322
	Controls	Cell Area	Cell mean	Cell Int Den	Cell CTF		Nucleus area	Nucleus mean	Nucleus Int Den	Nucleus CTF		Nucleolus area	Nucleolus mean	Nucleolus Int Den	Nucleolus CTF		Cytoplasm	Cyto area	Cyto CTF/unit area	Nucleus	Nu Area	Nu CTF/unit area	No CTF/unit area
Averages	731	42138.9			1.45803e+06		6310.05			426477		845			92780.5		1.03155e+06	36054.5	28.0896	339981	5465.05	61.3788	114.553
	738	51159.6			1.73324e+06		6941.85			507648		890.6			113696		1.22559e+06	44217.8	28.2386	393952	6051.25	68.3761	130.68
	981	52940.8			1.7901e+06		7782.75			522587		824.375			92496.4		1.26751e+06	45158	29.1838	430091	6958.38	61.8864	111.273
Average		48746.4			1.66046e+06		7011.55			485571		853.325			99657.5		1.17489e+06	41810.1	28.504	388008	6158.23	63.8804	118.835
	CKOs
	766	34984.6			1.03682e+06		6898.6			365872		709.467			52394.8		670950	28086	24.5839	310400	6189.13	50.6839	75.2846
	771	39065.6			866997		6255.78			293280		650.833			43212.8		573717	32809.8	17.581	249531	5604.94	44.0871	66.2962
	890	27119.4			820754		5374.68			316597		567.158			56211.6		504157	21218.4	22.9597	260385	4807.53	53.5062	99.8493
Average		33723.2			908191		6176.35			325249		642.486			50606.4		582942	27371.4	21.7082	273439	5533.87	49.4257	80.4767
p value		0.0361834			0.00348791		0.245391			0.0120222		0.00992406			0.00360164		0.00247004	0.0312353	0.033857	0.0236265	0.350192	0.01573	0.0304192

## Sheet: 6_wk_female_738C
TDP-43 Quantification
Image #	Cell #	Cell Area	Cell mean	Cell Int Den	Cell CTNF		Nucleus area	Nucleus mean	Nucleus Int Den	Nucleus CTNF		Nucleolus area	Nucleolus mean	Nucleolus Int Den	Nucleolus CTNF		Cyto CTF	Cyto area	Cyto CTF/ unit area	Nucleus	Nucleus Area	Nu CTF/ unit area	No CTF/unit area
1, 2	1	23139	51.825	1199182	1.11921e+06		5007	81.227	406702	389398		1008	112.762	113664	110180		729816	18132	40.2502	279217	3999	69.8218	109.306
	2	36179	30.925	1118838	993803		7985	55.583	443833	416237		796	84.965	67632	64881		577567	28194	20.4854	351356	7189	48.8741	81.5088
	BG		3.456
4,5	1	41884	29.622	1240706	1.13105e+06		4445	74.293	330234	318597		777	149.858	116440	114406		812457	37439	21.7008	204191	3668	55.6683	147.24
	2	33131	32.689	1083003	996266		4812	73.752	354894	342296		493	123.937	61101	59810.3		653970	28319	23.093	282486	4319	65.4054	121.319
	BG		2.618
7	1	60680	28.051	1702115	1.51844e+06		8195	55.925	458308	433502		926	86.24	79858	77055		1.08493e+06	52485	20.6713	356447	7269	49.0366	83.2127
	2	49661	32.55	1616488	1.46616e+06		7317	66.505	486616	464467		677	99.161	67132	65082.7		1.0017e+06	42344	23.6562	399385	6640	60.1483	96.134
	BG		3.027
9	1	37228	63.719	2372123	2.17295e+06		5553	147.205	817427	787718		876	219.747	192498	187811		1.38523e+06	31675	43.7327	599907	4677	128.267	214.397
	BG		5.35
11, 12	1	44902	39.433	1770638	1.57109e+06		6531	63.824	416835	387811		873	116.544	101743	97863.4		1.18328e+06	38371	30.8379	289948	5658	51.2456	112.1
	BG		4.444
14, 15	1	59775	41.132	2458678	2.22992e+06		6292	100.862	634624	610545		848	161.11	136621	133376		1.61937e+06	53483	30.2783	477169	5444	87.6504	157.283
	2	38626	42.161	1628528	1.48071e+06		6927	75.482	522863	496353		1161	131.606	152795	148352		984353	31699	31.0531	348002	5766	60.3541	127.779
	BG		3.827
17	1	70795	35.977	2546999	2.41681e+06		6624	85.343	565309	553127		927	137.693	127641	125936		1.86368e+06	64171	29.0424	427191	5697	74.9853	135.854
	BG		1.839
19	1	52809	54.104	2857176	2.58458e+06		6883	112.249	772609	737079		802	192.395	154301	150161		1.8475e+06	45926	40.2277	586918	6081	96.5167	187.233
	BG		5.162
21	1	78223	20.565	1608671	1.32511e+06		10762	38.117	410210	371198		1223	66.216	80982	76548.6		953915	67461	14.1402	294649	9539	30.8889	62.5909
	2	77319	26.128	2020196	1.73991e+06		11025	47.095	519223	479257		1097	76.566	83993	80016.4		1.26066e+06	66294	19.0162	399241	9928	40.2136	72.9411
	3	41045	20.85	855772	706984		6946	47.448	329571	304392		840	89.15	74886	71841		402592	34099	11.8066	232551	6106	38.0856	85.525
	BG		3.625
23, 24	1	57948	33.998	1970094	1.69948e+06		7868	80.813	635839	599095		811	179.843	145853	142066		1.10038e+06	50080	21.9725	457030	7057	64.7626	175.173
	2	64037	34.155	2187188	1.88814e+06		5909	91.954	543359	515764		1032	149.097	153868	149049		1.37237e+06	58128	23.6095	366715	4877	75.1928	144.427
	3	34147	56.017	1912799	1.75333e+06		5202	120.138	624958	600665		610	220.482	134494	131645		1.15267e+06	28945	39.8227	469019	4592	102.138	215.812
	BG		4.67
26	1	80252	57.5	4614530	4.21415e+06		7590	111.505	846320	808453		1196	144.349	172642	166675		3.4057e+06	72662	46.8704	641778	6394	100.372	139.36
	BG		4.989
29	1	41412	42.281	1750933	1.65672e+06		6964	79.387	552848	537005		839	146.683	123067	121158		1.11972e+06	34448	32.5045	415847	6125	67.8933	144.408
	BG		2.275
Averages		51159.6			1.73324e+06		6941.85			507648		890.6			113696		1.22559e+06	44217.8	28.2386	393952	6051.25	68.3761	130.68

## Sheet: 6_wk_female_981C
TDP-43 Quantification
Image #	Cell #	Cell Area	Cell mean	Cell Int Den	Cell CTF		Nucleus area	Nucleus mean	Nucleus Int Den	Nucleus CTF		Nucleolus area	Nucleolus mean	Nucleolus Int Den	Nucleolus CTF		Cytoplasm	Cyto Area	Ctyo CTF/unit area	Nucleus	Nucleus Area	Nu CTF/unit area	No CTF/unit area
1, 2	1	47903	67.077	3213172	3.10673e+06		8293	135.105	1120425	1.102e+06		942	226.438	213305	211212		2.00473e+06	39610	50.6118	890786	7351	121.179	224.216
	BG		2.222
4, 5	1	51296	27.262	1398428	1.27798e+06		7917	50.154	397066	378477		697	86.222	60097	58460.4		899508	43379	20.736	320016	7220	44.3236	83.8744
	BG		2.348
7	1	52779	32.152	1696955	1.63853e+06		8278	62.852	520290	511126		685	128.486	88013	87254.7		1.1274e+06	44501	25.3343	423872	7593	55.824	127.379
	BG		1.107
9	1	34582	41.204	1424929	1.36704e+06		6853	73.795	505720	494248		724	143.133	103628	102416		872791	27729	31.4757	391832	6129	63.9308	141.459
	BG		1.674
11, 12	1	73815	28.593	2110578	1.99329e+06		9784	63.023	616617	601070		788	91.608	72187	70934.9		1.39222e+06	64031	21.7428	530135	8996	58.9301	90.0189
	BG		1.589
14, 15	1	52366	39.26	2055905	1.84796e+06		5276	74.541	393278	372327		798	119.347	95239	92070.1		1.47563e+06	47090	31.3364	280257	4478	62.5853	115.376
	BG		3.971
17	1	60747	31.085	1888312	1.58567e+06		9169	56.303	516239	470559		719	94.509	67952	64369.9		1.11511e+06	51578	21.6199	406189	8450	48.0697	89.527
	BG		4.982
19	1	48683	27.532	1340331	1.28658e+06		6605	61.393	405498	398206		760	85.368	64880	64041		888379	42078	21.1127	334165	5845	57.1711	84.2644
	BG		1.104
21	1	63083	25.475	1607024	1.4408e+06		6670	62.332	415752	398177		788	103.695	81712	79635.6		1.04262e+06	56413	18.482	318541	5882	54.1552	101.06
	BG		2.635
23, 24	1	42916	23.932	1027083	930436		7404	50.984	377482	360808		817	85.867	70153	68313.1		569628	35512	16.0404	292495	6587	44.4049	83.6146
	BG		2.252
26	1	71828	38.007	2729944	2.63104e+06		8297	65.101	540146	528721		875	98.816	86464	85259.1		2.10232e+06	63531	33.0912	443462	7422	59.7497	97.439
	BG		1.377
28	1	53120	42.452	2255069	2.0095e+06		7229	76.288	551486	518066		985	134.168	132155	127601		1.49143e+06	45891	32.4994	390465	6244	62.5344	129.545
	BG		4.623
30, 31, 32	1	34103	57.436	1958750	1.77152e+06		7503	91.34	685323	644132		960	129.714	124525	119255		1127393	26600	42.3832	524877	6543	80.2196	124.224
	BG		5.49
34, 35	1	36158	51.296	1854749	1.79126e+06		7811	66.655	520645	506929		957	87.86	84082	82401.5		1.28433e+06	28347	45.3073	424527	6854	61.9386	86.104
	BG		1.756
37	1	65234	29.403	1918071	1.77704e+06		7646	63.69	486974	470443		710	120.397	85482	83947		1.30659e+06	57588	22.6886	386496	6936	55.7232	118.235
	BG		2.162
39	1	58439	38.77	2265703	2.18623e+06		9789	63.277	619419	606106		985	85.392	84111	82771.4		1580120	48650	32.4793	523335	8804	59.4428	84.0319
	BG		1.36
Average		52940.8			1.7901e+06		7782.75			522587		824.375			92496.4		1.26751e+06	45158	29.1838	430091	6958.38	61.8864	111.273

## Sheet: 6_wk_female_766CKO
TDP-43 Quantification
Image #	Cell #	Cell Area	Cell mean	Cell Int Den	Cell CTNF		Nucleus area	Nucleus mean	Nucleus Int Den	Nucleus CTNF		Nucleolus area	Nucleolus mean	Nucleolus Int Den	Nucleolus CTNF		Cytoplasm	Cytoplasm Area	Cyto CTF/unit area	Nucleus	Nucleus Area	Nu CTF/unit area	No CTF/unit area
1	1	27642	42.05	1162442	1093337		4817	75.88	365497	353454		602	110.79	66695	65190		739882	22825	32.4154	288264	4215	68.3902	108.289
	BG		2.5
3	1	24550	40.5	994244	898499		5710	63.22	360979	338710		306	92.63	28344	27150.6		559789	18840	29.7128	311559	5404	57.6535	88.7275
	BG		3.9
5	1	32023	25.179	806315	699999		8374	43.264	362296	334494		523	55.769	29167	27430.6		365504	23649	15.4554	307064	7851	39.1114	52.4486
	BG		3.32
7	1	25174	21.811	549065	470522		6167	38.989	240445	221204		817	54.279	44346	41797		249318	19007	13.1172	179407	5350	33.534	51.1591
	2	35118	13.565	476378	366810		5275	27.386	144461	128003		549	39.756	21826	20113.1		238807	29843	8.00211	107890	4726	22.829	36.6359
	BG		3.12
9	1	37552	38.6	1449588	1.32338e+06		9122	52.79	481580	450921		997	75.451	75225	36740.8		872455	28430	30.6878	368018	8125	45.2945	36.8514
	BG		3.36
11	1	31458	31.89	1003165	827472		5838	55.63	324754	292149		723	66.36	47975	43937.1		535323	25620	20.8947	248212	5115	48.5262	60.7705
	BG		5.59
13	1	25730	50.22	1292066	1.25507e+06		7035	76.79	540207	530091		598	105.39	63021	62161.1		724976	18695	38.7791	467930	6437	72.6937	103.948
	2	35672	36.4	1298579	1.24728e+06		6458	68.41	441816	432529		600	111.19	66712	65849.2		814753	29214	27.8891	366680	5858	62.5948	109.749
	BG		1.44
15	1	48629	32.743	1592283	1.35497e+06		8383	55.611	466188	425279		785	68.952	54127	50296.2		929695	40246	23.1003	374983	7598	49.3528	64.0716
			4.88
17	1	41387	36.816	1523687	1.33124e+06		10023	55.206	553330	506723		742	62.632	46473	43022.7		824514	31364	26.2886	463700	9281	49.9623	57.9821
	2	43026	32.209	1385823	1.18575e+06		8308	50.902	422897	384265		892	57.704	51472	47324.2		801487	34718	23.0856	336941	7416	45.4343	53.054
	BG		4.65
19	1	29019	47.27	1371775	1.31455e+06		5048	76.9	388184	378229		816	137.51	112210	110601		936320	23971	39.0605	267628	4232	63.2392	135.54
	2	35634	33.6	1197394	1.01138e+06		7338	57.8	424131	385827		801	85.2	68244	64062.8		625558	28296	22.1076	321764	6537	49.2219	79.9785
	BG		5.22
21	1	52155	23.51	1226313	1.17207e+06		5583	59.47	332010	326204		891	91.1	81173	80246.4		845868	46572	18.1626	245957	4692	52.4206	90.0633
	BG		1.04
Averages		34984.6			1.03682e+06		6898.6			365872		709.467			52394.8		670950	28086	24.5839	310400	6189.13	50.6839	75.2846

## Sheet: 6_wk_female_771CKO
TDP-43 Quantification
Image #	Cell #	Cell Area	Cell mean	Cell Int Den	Cell CTNF		Nucleus area	Nucleus mean	Nucleus Int Den	Nucleus CTNF		Nucleolus area	Nucleolus mean	Nucleolus Int Den	Nucleolus CTNF		Cytoplasm	Cyto area	Cyto CTF/unit area	Nucleus	Nu Area	Nu CTF/unit area	No CTF/unit area
1	1	52993	24.332	1289418	1.10219e+06		7570	42.896	324722	297977		842	57.589	48490	45515.2		804217	45423	17.7051	252462	6728	37.5241	54.0561
	2	27444	22.083	606033	509073		6070	36.081	219010	197565		492	60.78	29904	28165.8		311509	21374	14.5742	169399	5578	30.3691	57.2475
	BG		3.533
3, 4	1	31266	22.402	700416	558969		6272	45.806	287296	258921		503	72.74	36588	34312.4		300047	24994	12.0048	224609	5769	38.9338	68.2156
	BG		4.524
6	1	50956	20.237	1031200	729897		7234	50.413	364685	321910		751	67.591	50761	46320.3		407987	43722	9.33138	275590	6483	42.5096	61.6782
	2	35520	27.127	963538	753508		6183	55.195	341268	304708		760	89.883	68311	63817.1		448800	29337	15.2981	240891	5423	44.4202	83.9699
	BG		5.913
8, 9	1	31980	25.236	807035	633032		4639	58.506	271411	246170		437	89.652	39178	36800.3		386862	27341	14.1495	209370	4202	49.8263	84.2112
	BG		5.441
11	1	60744	35.284	2143287	1.8864e+06		7993	78.064	623962	590160		696	122.085	84971	82026.9		1.29624e+06	52751	24.5728	498484	7297	68.3136	117.855
	BG		4.229
13, 14	1	24229	30.709	744037	622892		6250	50.207	313793	282543		570	72.474	41310	38460		340349	17979	18.9304	244083	5680	42.9724	67.4737
	BG		5
16	1	39144	27.612	1080826	932235		6518	49.895	325216	300474		682	71.293	48622	46033.1		631762	32626	19.3637	254441	5836	43.5984	67.4973
	2	41563	23.905	993560	835787		6004	45.992	276135	253344		764	57.777	44142	41241.9		582443	35559	16.3796	212102	5240	40.4775	53.9815
	3	51440	25.259	1299344	1.10408e+06		6871	49.248	338381	312299		563	59.387	33435	31297.9		791779	44569	17.7652	281001	6308	44.5467	55.5912
	BG		3.796
18, 19	1	24570	19.126	469926	377002		5208	30.196	157261	137564		577	40.986	23649	21466.8		239438	19362	12.3664	116098	4631	25.0697	37.2041
	2	38705	21.609	836392	690010		5807	41.937	243531	221569		898	50.147	45032	41635.8		468441	32898	14.2392	179933	4909	36.6537	46.365
	BG		3.782
21, 22	1	26241	33.122	869149	766206		5377	58.232	313115	292021		546	73.247	39993	37851		474185	20864	22.7274	254170	4831	52.6123	69.3243
	2	32694	44.679	1460740	1.33248e+06		6411	71.438	457986	432836		791	88.923	70338	67234.9		899646	26283	34.2292	365601	5620	65.0535	84.9999
	BG		3.923
24, 25	1	41992	33.711	1415603	1.29143e+06		6646	59.162	393192	373540		808	73.48	59372	56982.7		917893	35346	25.9688	316557	5838	54.2235	70.5232
	BG		2.957
27	1	39283	23.443	920905	842339		5356	48.072	257473	246761		529	63.771	33735	32677		595578	33927	17.5547	214084	4827	44.3514	61.7713
	BG		2
29, 30	1	52416	15.384	806349	638408		6195	36.888	228524	208675		506	54.571	27613	25991.8		429733	46221	9.29735	182683	5689	32.1117	51.3671
	BG		3.204
Averages		39065.6			866997		6255.78			293280		650.833			43212.8		573717	32809.8	17.581	249531	5604.94	44.0871	66.2962

## Sheet: 6_wk_female_890CKO
TDP-43 Quantification
Image #	Cell #	Cell Area	Cell mean	Cell Int Den	Cell CTF		Nucleus area	Nucleus mean	Nucleus Int Den	Nucleus CTF		Nucleolus area	Nucleolus mean	Nucleolus Int Den	Nucleolus CTF		Cytoplasm	Ctyo Area	Cyto CTF/unit area	Nucleus	Nu Area	Nu CTF/unit area	No CTF/unit area
1	1	32008	76.799	2458197	2.40273e+06		7765	115.738	898704	885247		744	200.293	149018	147729		1.51748e+06	24243	62.5946	737519	7021	105.045	198.56
	BG		1.733
3	1	23582	49.25	1161413	1.04645e+06		5288	91.694	484878	459099		368	151.535	55765	53971		587352	18294	32.1063	405128	4920	82.3431	146.66
	BG		4.875
5	1	22035	53.872	1187078	1160636		3517	110.141	387365	383145		614	182.339	111956	111219		777491	18518	41.9857	271925	2903	93.6705	181.139
	BG		1.2
7	1	26704	23.733	633762	500242		6996	48.995	342770	307790		834	73.945	61670	57500		192452	19708	9.76517	250290	6162	40.6183	68.9448
	BG		5
9	1	22008	17.657	317959	279445		4394	29.43	129317	121628		423	56.837	24042	23301.8		157818	17614	8.95978	98325.8	3971	24.761	55.0869
	BG		1.75
11	1	26317	48.94	1287945	1.18794e+06		4532	92.639	419839	402617		435	170.214	74043	72390		785323	21785	36.0488	330227	4097	80.6022	166.414
	BG		3.8
13	1	29497	41.659	1228822	1169828		6109	76.059	464645	452427		703	120.653	84819	83413		717401	23388	30.6739	369014	5406	68.2601	118.653
	BG		2
15	1	22251	30.678	651936	549581		4961	50.139	248741	225920		490	79.514	38962	36708		323661	17290	18.7195	189212	4471	42.3199	74.9143
	BG		4.6
17	1	25824	48.827	1260897	1.15319e+06		5879	94.546	555836	531315		599	166.499	99733	97234.6		621870	19945	31.1793	434080	5280	82.2121	162.328
	BG		4.171
19	1	51232	27.383	1402888	1.33629e+06		8163	50.427	411634	401022		800	77.65	62120	61080		935264	43069	21.7155	339942	7363	46.169	76.35
	BG		1.3
21	1	25502	17.645	449985	403010		4382	43.669	191356	183284		288	98.493	28366	27835.5		219726	21120	10.4037	155449	4094	37.9699	96.6511
	BG		1.842
23, 24	1	22995	18.328	403120	307852		5118	36.929	189005	167801		474	59.639	28269	26305.2		140051	17877	7.83412	141496	4644	30.4685	55.4962
	BG		4.143
26	1	22415	18.078	350976	304375		4165	32.896	137011	128352		484	47.258	22873	21866.8		176023	18250	9.64511	106485	3681	28.9283	45.1793
	BG		2.079
28, 29	1	23312	21.464	500371	433652		2806	33.712	94596	86565.2		737	32.848	24209	22099.7		347087	20506	16.9261	64465.5	2069	31.1578	29.986
	BG		2.862
31	1	22584	40.403	872068	743610		3597	83.08	298840	278380		408	135.701	55366	53045.3		465230	18987	24.5026	225335	3189	70.6601	130.013
	BG		5.688
33	1	41424	27.194	1126484	1.08067e+06		6894	57.986	399754	392129		713	99.487	70934	70145.4		688540	34530	19.9403	321984	6181	52.0925	98.3807
	BG		1.106
35	1	25126	33.153	832990	691531		4559	48.494	221086	195419		605	74.646	45161	41754.8		496112	20567	24.1217	153664	3954	38.8629	69.0163
	BG		5.63
37, 38	1	22072	11.876	262137	194221		6836	19.223	131409	110375		594	28.295	16807	14979.3		83846.8	15236	5.5032	95395.4	6242	15.2828	25.2176
	BG		3.077
40	1	28380	23.118	656094	621414		6158	50.397	310343	302818		463	99.369	46008	45442.2		318596	22222	14.337	257376	5695	45.1933	98.1473
	BG		1.222
Average 890		27119.4			819298		5374.68			316597		567.158			56211.6		502701	21744.7	22.4717	260385	4807.53	53.5062	99.8493

## Sheet: 2_wk_female_10C
TDP-43 Quantification
Image #	Cell #	Cell Area	Cell mean	Cell Int Den	Cell CTF		Nucleus area	Nucleus mean	Nucleus Int Den	Nucleus CTNF		Nucleolus area	Nucleolus mean	Nucleolus Int Den	Nucleolus CTNF		Cyto CTF	Cyto Area	Cyto CTF/unit area	Nu CTF-NoCTF	Nucleus Area	Nu CTF/unit area	No CTF/unit area							Slide	#Cells
1, 2	1	41744	21.765	908574	820995		6263	44.508	278753	265613		793	61.909	49094	47430.3		555382	35481	15.6529	218183	5470	39.8872	59.8112							1	0
	2	49003	17.985	881330	778522		5870	38.643	226835	214520		668	51.985	34726	33324.5		564002	43133	13.0759	181195	5202	41.2379	49.887							3	3
	BG		2.098																											5	3
4	1	43163	19.96	861512	785502		6080	37.342	227042	216335		1033	51.35	53045	51225.9		569167	37083	15.3485	165109	5047	42.8641	49.5894							7	0
	2	33575	28.088	943039	883913		6479	44.006	285112	273702		826	57.242	47282	45827.4		610211	27096	22.5203	227875	5653	48.4172	55.4811							9	0
	BG		1.761																											13	0
6	1	41503	21.55	894383	841425		6515	35.695	232555	224242		707	48.909	34579	33676.9		617183	34988	17.6399	190565	5808	38.6091	47.6335							19	1
	BG		1.276																											23	0
8	1	36902	18.504	682852	643773		6003	29.002	174097	167740		483	39.917	19280	18768.5		476033	30899	15.4061	148971	5520	30.3876	38.8582
	BG		1.059
10, 11	1	29664	18.096	536800	454898		9313	26.032	242435	216722		585	53.53	31315	29699.8		238176	20351	11.7034	187022	8728	24.8306	50.7689
	BG		2.761
13	1	35172	14.808	520835	403994		6890	25.194	173585	150696		678	43.117	29233	26980.7		253297	28282	8.95613	123716	6212	24.2589	39.7945
	BG		3.322
15, 16	1	36053	20.08	723948	655123		5071	34.816	176552	166871		530	46.989	24904	23892.2		488251	30982	15.7592	142979	4541	36.7477	45.0797
	BG		1.909
18, 19	1	32629	24.582	802091	689064		6729	38.605	259775	259775		718	59.691	42858	40370.8		429289	25900	16.5749	219404	6011	43.2166	56.2268
	BG		3.464
21	1	37012	25.629	948596	807173		5679	43.797	248721	227022		862	59.338	51149	47855.3		580152	31333	18.5157	179166	4817	47.1292	55.5166
	2	32457	22.159	719227	595209		5013	41.378	207430	188275		565	62.566	35350	33191.1		406933	27444	14.8278	155084	4448	42.3281	58.7454
	BG		3.821
23	1	38377	23.429	899147	776686		6316	39.813	251459	231305		605	52.987	32057	30126.4		545381	32061	17.0107	201178	5711	40.5016	49.7958
	BG		3.191
controls
Average 10		37481.1			702790		6324.69			215601		696.385			35566.9		487189	31156.4	15.6147	180035	5628.31	38.4935	50.5529
Average 11		31009.5			637293		6866.36			231600		894.455			51166.5		405693	24143.1	16.5375	180433	5971.91	30.1425	59.2754
Average 13		28281.8			976507		6064.1			293197		1005.6			61286.5		683311	22217.7	25.21	231910	5058.5	46.3333	60.6447
Average		32257.4			772197		6418.39			246799		865.48			49340		525398	25839	19.1207	197459	5552.91	38.3231	56.8243
CKOs
Average 6		38037.6			787787		6625.57			201367		586.786			19806.3		586421	31412	18.5377	181560	6038.79	30.0321	34.6696
Average 7		31205.8			619291		6368.11			161952		528.421			19988.5		457339	24837.7	18.4079	141964	5839.68	24.257	35.4148
Average 12		33629.8			739034		6467.75			220703		529.25			26451.9		518331	27162	19.0801	194251	5938.5	33.9247	49.4515
Average		34291			715371		6487.14			194674		548.152			22082.2		520697	27803.9	18.6752	172592	5938.99	29.4046	39.8453
P value		0.580093					0.79524			0.149828		0.0264959			0.0249504		0.961036	0.586773	0.891394	0.346678	0.229477	0.177303	0.0419282

## Sheet: 2_wk_female_11C
TDP-43 Quantification
Image #	Cell #	Cell Area	Cell mean	Cell Int Den	Cell CTNF		Nucleus area	Nucleus mean	Nucleus Int Den	Nucleus CTF		Nucleolus area	Nucleolus mean	Nucleolus Int Den	Nucleolus CTNF		Cyto CTF	Cyto area	Cyto CTF/unit area	Nu CTF - No CTF	Nu area	Nu CTF/unit area	No CTF/unit area										Cells with multiple nuclei
1, 2	1	27589	25.792	711570	687347		5418	43.602	236236	231479		684	95.613	65399	64798.4		455868	22171	20.5614	166681	4734	35.2092	94.7346										7	0
	BG		0.878																														10	0
4, 5	1	42590	25.412	1082307	1.02711e+06		4140	45.344	187723	182358		1470	65.948	96944	95038.9		844753	38450	21.9702	87318.7	2670	32.7036	64.6523										13	0
	2	27817	23.353	649603	613552		10774	31.884	343515	329552		750	102.301	76726	75754		284000	17043	16.6637	253798	10024	25.319	101.005										17	0
	BG		1.296																														19	0
7, 8	1	36838	21.612	796152	751983		11856	37.083	439652	425437		515	51.15	26342	25724.5		326547	24982	13.0713	399712	11341	35.2449	49.9505										29	0
	BG		1.199																														35	0
10, 11	1	28095	19.371	544219	519973		5965	33.889	202149	197001		519	65.819	34160	33712.1		322972	22130	14.5943	163289	5446	29.9833	64.9559										37	0
	BG		0.863																														41	0
13	1	22561	22.589	509632	493975		5379	32.773	176284	172551		839	37.65	31588	31005.7		321424	17182	18.707	141545	4540	31.1774	36.9556										51	0
	BG		0.694																														53	0
15, 16	1	23366	23.207	542247	497548		5255	40.659	213663	203610		639	75.088	47981	46758.6		293938	18111	16.2298	156852	4616	33.98	73.1746										56	0
	BG		1.913																														61	0
18, 19	1	24424	16.713	408196	391270		5917	27.618	163414	159314		1165	42.071	49013	48205.7		231957	18507	12.5335	111108	4752	23.3813	41.3782
	BG		0.693
21	1	37580	13.154	494312	469359		6744	21.659	146071	141593		818	30.488	24939	24395.8		327766	30836	10.6293	117197	5926	19.7768	29.8238
	BG		0.664
23, 24	1	39799	25.676	1021876	993659		8862	38.714	343080	336797		1311	54.188	71040	70110.5		656862	30937	21.2322	266686	7551	35.318	53.4786
	2	30445	19.249	586029	564443		5220	32.875	171608	167907		1129	42.629	48128	47327.5		396536	25225	15.72	120579	4091	29.4743	41.9199
	BG		0.709
Average		31009.5			637293		6866.36			231600		894.455			51166.5		405693	24143.1	16.5375	180433	5971.91	30.1425	59.2754

## Sheet: 2_wk_female_13C
TDP-43 Quantification
Image #	Cell #	Cell Area	Cell mean	Cell Int Den	Cell CTNF		Nucleus area	Nucleus mean	Nucleus Int Den	Nucleus CTNF		Nucleolus area	Nucleolus mean	Nucleolus Int Den	Nucleolus CTNF		Cyto CTF	Cyto Area	Cyto CTF/unit area	Nu CTF - No CTF	Nucleus Area	Nu CTF/unit area	No CTF/unit area								Cells with multiple nuclei
1	1	28071	31.644	888267	846918		4500	49.355	222097	215468		598	56.488	33780	32899.1		631450	23571	26.7893	182569	3902	46.7887	55.0153								Slide	#Cells
	2	23504	35.944	844833	810212		6543	47.466	310568	300930		851	58.738	49986	48732.5		509281	16961	30.0266	252198	5692	44.3074	57.265								2	0
	3	23724	37.853	898014	863069		5806	50.27	291869	283317		709	62.434	44266	43221.6		579752	17918	32.3558	240095	5097	47.1052	60.9614								5	0
	BG		1.473																												8	0
3	1	27555	35.746	984992	924647		7172	52.081	373523	357816		710	60.508	42961	41406.1		566830	20383	27.809	316410	6462	48.9648	58.3185								13	0
	2	24421	37.069	905264	851782		5419	57.25	310236	298368		549	79.007	43375	42172.7		553414	19002	29.124	256196	4870	52.6069	76.8173								17	0
	3	22750	44.312	1008098	958276		4571	56.32	257441	247431		1032	66.399	68524	66263.9		710845	18179	39.1025	181167	3539	51.1915	64.2092								21	0
	BG		2.19																												26	0
5	1	32271	41.159	1328243	1.25128e+06		7894	51.101	403393	384566		1287	67.198	86484	83414.5		866711	24377	35.5545	301151	6607	45.5806	64.8131								32	0
	2	37269	29.683	1106238	1.01735e+06		4226	39.476	166825	156746		992	45.588	45223	42857.1		860605	33043	26.045	113889	3234	35.2161	43.2027								36	0
	3	34477	40.427	1393805	1.31158e+06		7625	50.738	386881	368695		1289	66.166	85288	82213.7		942882	26852	35.114	286482	6336	45.2149	63.781								42	0
	BG		2.385
7	1	25076	39.135	981351	949304		6174	52.216	322384	314494		1223	74.06	90575	89012		634810	18902	33.5843	225482	4951	45.5426	72.7817
	2	25591	41.377	1058888	1.02618e+06		6797	56.258	382388	373701		1029	75.694	77889	76573.9		652481	18794	34.7175	297127	5768	51.5131	74.4159
	BG		1.278
9, 10	1	49306	35.097	1730484	1.63734e+06		11016	51.846	571141	550332		1609	73.047	117533	114494		1.08701e+06	38290	28.389	435838	9407	46.3313	71.1582
	2	22349	36.021	805035	762818		4691	48.22	226198	217337		918	57.587	52865	51130.9		545481	17658	30.8914	166206	3773	44.0514	55.6981
	BG		1.889
12, 13	1	23325	39.78	927931	878645		4688	52.798	247517	237611		898	71.164	63905	62007.5		641034	18637	34.3958	175604	3790	46.3334	69.0507
	BG		2.113
15	1	30761	28.117	864897	833644		6720	45.638	306686	299858		1094	58.567	64072	62960.5		533785	24041	22.2031	236898	5626	42.1077	57.5507
	BG		1.016
17, 18	1	33736	29.957	1010623	973109		5419	49.187	266544	260518		1176	54.972	64647	63339.3		712590	28317	25.1648	197179	4243	46.4715	53.8599
	2	26380	34.93	921444	892109		5279	48.173	254303	248433		1134	54.872	62225	60964		643677	21101	30.5046	187469	4145	45.2277	53.7601
	BG		1.112
20, 21, 22	1	23519	44.074	1036567	996796		4542	59.119	268520	260839		1079	67.434	72761	70936.4		735957	18977	38.7815	189903	3463	54.8377	65.7427
	2	27032	37.572	1015650	969939		6396	43.302	276962	266146		864	50.34	43494	42033		703793	20636	34.1051	224113	5532	40.5122	48.6493
	BG		1.691
24, 25	1	24518	32.892	806454	775145		5804	39.41	228736	221324		1071	47.12	50466	49098.3		553820	18714	29.5939	172226	4733	46.7619	45.8434
	BG		1.277
Average		28281.8			976507		6064.1			293197		1005.6			61286.5		683311	22217.7	31.2126	231910	5058.5	46.3333	60.6447

## Sheet: 2_wk_female_6CKO
TDP-43 Quantification
Image #	Cell #	Cell Area	Cell mean	Cell Int Den	Cell CTF		Nucleus area	Nucleus mean	Nucleus Int Den	Nucleus CTNF		Nucleolus area	Nucleolus mean	Nucleolus Int Den	Nucleolus CTNF		Cyto CTF	Cyto Area	Cyto CTF/unit area	Nu CTF - No CTF	Nucleus Area	Nu CTF/unit area	No CTF/unit area
1	1	62267	23.481	1462099	1.31565e+06		6304	37.152	234209	219382		781	36.425	28448	26611.1		1.09627e+06	55963	19.5891	192771	5523	34.9033	34.0731
	BG		2.352
3	1	50919	24.227	1233595	1.16913e+06		6613	38.462	254346	245974		579	49.463	28639	27906		923158	44306	20.836	218068	6034	36.1399	48.1969
	BG		1.266
5	1	47756	25.103	1198797	1.09459e+06		7206	36.854	265567	249844		738	39.472	29130	27519.7		844750	40550	20.8323	222324	6468	34.3729	37.2895
	BG		2.182
7, 8	1	41288	20.279	837293	737665		7387	31.996	236356	218531		739	33.498	24755	22971.8		519134	33901	15.3132	195559	6648	29.4163	31.085
	BG		2.413
10	1	38015	19.347	735490	656913		7266	29.862	216976	201957		511	30.654	15664	14607.8		454956	30749	14.7958	187349	6755	27.7349	28.5866
	BG		2.067
12, 13	1	29184	27.936	815290	713234		8445	34.317	289806	260274		409	49.391	20201	18770.7		452960	20739	21.841	241503	8036	30.0527	45.8942
	BG		3.497
15, 16	1	34772	24.717	859475	817297		6019	29.131	175337	168036		630	27.941	17603	16838.8		649261	28753	22.5806	151197	5389	28.0566	26.7283
	2	36721	24.962	916622	872079		7568	37.145	281113	271933		565	38.865	21959	21273.7		600146	29153	20.5861	250659	7003	35.7931	37.6525
	BG		1.213
18	1	40189	20.201	811869	693271		5425	35.074	190279	174270		273	36.051	9842	9036.38		519001	34764	14.9293	165233	5152	32.0717	33.1003
	BG		2.951
20, 21	1	27295	20.555	561048	501845		7810	25.35	197985	181045		842	27.014	22746	20919.7		320800	19485	16.4639	160125	6968	22.9801	24.8453
	BG		2.169
23, 24	1	37399	20.143	753345	714712		6864	25.371	174145	167054		666	26.045	17346	16658		547657	30535	17.9354	150396	6198	24.2653	25.012
	BG		1.033
26	1	36120	23.395	845032	757224		6331	29.44	186382	170991		657	34.012	22346	20748.8		586233	29789	19.6795	150243	5674	26.4791	31.5812
	BG		2.431
28	1	25480	17.591	448228	410314		4002	29.004	116076	110121		300	42.7	12810	12363.6		300193	21478	13.9768	97757.4	3702	26.4067	41.212
	BG		1.488
30, 31	1	25121	24.273	609764	575097		5518	33.95	187336	179721		525	41.497	21786	21061.5		395376	19603	20.1692	158660	4993	31.7764	40.1171
	BG		1.38
Average 6		38037.6			787787		6625.57			201367		586.786			19806.3		586421	31412	18.5377	181560	6038.79	30.0321	34.6696

[truncated: 2 more sheets: 2wk_female_7CKO, 2wk_female_12CKO]
