# Supplementary material for: An Elongator mouse model of ALS spotlights TDP-43 in the motor neuron nucleolus
Source: Commun Biol. 2025 Aug 21;8:1259. doi: 10.1038/s42003-025-08701-9 (PMC12370970; doi:10.1038/s42003-025-08701-9)
Supplement: Supplementary file 6 — Supplementary Dataset 4 [file 42003_2025_8701_MOESM6_ESM.xlsx]

## Sheet: 2wk_female_C10
Fibrillarin corrected total fluorescence (CTF)
CTF = Int Den - (area * mean of background (BG))
Image #	Cell #	Cell area	BG mean		Nucleolus area	Nucleolus mean	Nucleolus Int Den	Nucleolus CTF	CTF/unit area
2	1	57683			1187	68.488	81295	74568.3	62.8208
	BG		5.667
4	1	66152			1401	80.935	113390	107709	76.88
	BG		4.055
7	1	45664			985	117.455	115693	112549	114.263
	BG		3.192
10	1	67652			990	42.108	41687	37425.1	37.8031
	BG		4.305
12	1	49123			667	30.891	20604	18980.5	28.4566
	BG		2.434
14	1	62490			1103	68.491	75546	69050.4	62.6024
	BG		5.889
17	1	48389			965	41.758	40296	36059.7	37.3675
	BG		4.39
20	1	55728			1138	65.336	74352	70593.2	62.0327
	BG		3.303
22	1	64104			911	38.364	34950	32231.6	35.3804
	BG		2.984
25	1	44443			1155	13.977	16143	13790.3	11.9396
	BG		2.037
29	1	97310			1106	26.708	29539	26245.3	23.73
	BG		2.978
31	1	46545			974	43.406	42277	38733.6	39.7675
	BG		3.638
33	1	71362			963	57.582	55451	51583.6	53.5655
	BG		4.016
35	1	47775			893	72.773	64986	60955	68.2587
	BG		4.514
37	1	45231			1069	68.223	72930	69854.5	65.3456
	BG		2.877
43	1	59054			648	86.378	55973	52970.2	81.7441
	BG		4.634
46	1	67455			1220	75.401	91989	89878.4	73.6708
	2	55577			1264	63.275	79980	77793.3	61.5453
	BG		1.73
48	1	55845			1115	108.881	121402	117604	105.475
	2	34891			845	111.55	94260	91381.9	108.144
	BG		3.406
Average		57123.7			1029.95			62497.8	60.5396
Std Dev		13517.6			186.464			31046	28.1623

## Sheet: 2wk_female_C11
Fibrillarin corrected total fluorescence (CTF)
CTF = Int Den - (area * mean of background (BG))
Image #	Cell #	Cell area	BG mean		Nucleolus area	Nucleolus mean	Nucleolus Int Den	Nucleolus CTNF	CTF/unit area
2	1	34714			798	89.909	71747	68874.2	86.3085
	BG		3.6
5,6,7	1	27102			757	87.576	66295	63150.4	83.422
	2	39429			1120	49.312	55229	50576.5	45.1576
	3	38116			995	41	40795	36661.8	36.846
	4	34577			942	38.546	36310	32396.9	34.3916
	BG		4.154
9,10	1	40808			1074	61.513	66065	64233.8	59.808
	2	46302			1124	65.363	73468	71551.6	63.658
	BG		1.705
12	1	56502			1025	31.921	32719	26910.3	26.254
	BG		5.667
14,15,16	1	35276			1198	49.374	59150	56155	46.874
	2	44713			1185	69.159	81953	78990.5	66.6586
	3	44204			909	66.046	60036	57763.5	63.5462
	BG		2.5
18,19,20	1	54366			1125	66.067	74325	69694.5	61.9507
	2	36312			913	47.347	43228	39470.1	43.2312
	3	46508			994	34.739	34531	30439.7	30.6234
	BG		4.116
22	1	43575			1127	64.297	72463	68731.5	60.9862
	2	59272			1357	56.177	76232	71739	52.8659
	3	45927			900	84.737	76263	73283.1	81.4257
	BG		3.311
26	1	30790			1016	55.145	56027	52944.5	52.1107
	BG		3.034
31	1	47178			1145	47.382	54252	48703.3	42.5357
	BG		4.846
35	1	38239			880	66.57	58582	56931.1	64.6945
	BG		1.876
Average		42195.5			1029.2			55960.1	55.1674
StdDev		8357.7			148.016			15813	17.1916

## Sheet: 2wk_female_C13
Fibrillarin corrected total fluorescence (CTF)
CTF = Int Den - (area * mean of background (BG))
Image #	Cell #	Cell area	BG mean		Nucleolus area	Nucleolus mean	Nucleolus Int Den	Nucleolus CTF	CTF/unit area
8	1	39927			920	71.118	65429	63417.9	68.9325
	BG		2.186
12	1	57500			1005	50.666	50919	49914	49.6657
	BG		1
15	1	40403			682	54.04	36855	35035.4	51.3716
	BG		2.668
18	1	48673			963	50.785	48906	45289.9	47.03
	BG		3.755
21	1	41292			885	48.155	42617	41059.4	46.3948
	BG		1.76
23	1	41369			873	58.305	50900	48887.7	55.9997
	BG		2.305
27	1	54554			1122	39.91	44779	43434.8	38.712
	BG		1.198
34	1	58528			1002	60.603	60724	59129.8	59.0118
	BG		1.591
39	1	43188			966	48.238	46598	45054.3	46.6401
	BG		1.598
44	1	61335			998	50.188	50088	47740.7	47.8364
	BG		2.352
49	1	67692			883	52.72	46552	44497.3	50.3933
	BG		2.327
54	1	40350			842	53.433	44991	43818.1	52.0405
	BG		1.393
57	1	71438			1088	39.824	43329	41080.1	37.7574
	2	75372			891	54.746	48779	46937.3	52.6794
	BG		2.067
61	1	46133			1047	48.467	50745	48722.2	46.535
	2	31318			959	49.748	47708	45855.2	47.8157
	BG		1.932
63	1	37770			1054	44.865	47288	45856.7	43.5073
	2	35050			1153	41.284	47600	46034.2	39.9256
	BG		1.358
Average		49549.6			962.944			46764.7	49.0138
Std Dev		13090.4			113.266			6343.6	7.46421

## Sheet: 2wk_female_CKO6
Fibrillarin corrected total fluorescence (CTF)
CTF = Int Den - (area * mean of background (BG))
Image #	Cell #	Cell area	BG mean		Nucleolus area	Nucleolus mean	Nucleolus Int Den	Nucleolus CTF	CTF/unit area
3,4,5	1	28802			599	59.209	35466	33203	55.4307
	BG		3.778
6,7	1	30706			747	40.835	30504	28754.5	38.4933
	2	50733			908	43.533	39528	37401.5	41.191
	BG		2.342
9,10	1	58257			1178	33.049	38932	35982.3	30.5452
	2	47048			640	30.781	19700	18097.4	28.2772
	BG		2.504
14,15,16	1	31341			796	42.209	33598	32109.5	40.3385
	2	35241			845	34.038	28762	27181.8	32.1679
	BG		1.87
19	1	37458			706	56.751	40066	37100.8	52.5507
	2	36105			951	51.287	48774	44779.8	47.0871
	BG		4.2
21	1	52806			980	52.45	51401	49559.6	50.571
	2	37003			632	44.468	28104	26916.5	42.5894
	BG		1.879
23	1	32535			714	45.714	32640	30320.9	42.4663
	2	31474			836	45.599	38121	35405.7	42.3513
	BG		3.248
25	1	49761			1199	48.55	58211	54534.9	45.4836
	BG		3.066
33	1	52712			747	31.779	23739	19739.6	26.4251
	BG		5.354
35	1	66240			789	56.769	44791	43321.1	54.9063
	BG		1.863
37	1	46975			1110	61.768	68563	63707.9	57.3945
	BG		4.374
41	1	64252			773	43.89	33927	31264.8	40.446
	BG		3.444
43	1	64981			1181	60.199	71095	69060.1	58.476
	2	46318			799	66.941	53486	52109.3	65.2182
	BG		1.723
Average		45037.4			856.5			38527.5	44.6205
Std Dev		12288.8			187.312			13629.2	10.6562

## Sheet: 2wk_female_CKO7
Fibrillarin corrected total fluorescence (CTF)
CTF = Int Den - (area * mean of background (BG))
Image #	Cell #	Cell Area	BG mean		Nucleolus area	Nucleolus mean	Nucleolus Int Den	Nucleolus CTF	CTF/unit area
2	1	51655			1253	35.303	44235	41127.6	32.8233
	2	36260			770	43.434	33444	31534.4	40.9538
	BG		2.48
4	1	45551			1009	51.094	51554	47389.9	46.9672
	BG		4.127
6,7,8	1	27907			346	44.477	15389	14505.3	41.9229
	2	30875			750	52.004	39003	37087.5	49.45
	3	28679			628	44.914	28206	26602.1	42.36
	4	26113			700	31.964	22375	20587.2	29.4103
	BG		2.554
10,11	1	25925			1033	59.278	61234	56319	54.5198
	2	29755			967	53.023	51273	46672	48.2648
	3	50284			1148	44.836	51472	46009.8	40.0782
	BG		4.758
13,15	1	22609			870	66.467	57826	54442.6	62.5777
	2	29432			777	43.48	33784	30762.2	39.5911
	BG		3.889
17	1	25997			641	56.441	36179	34179.1	53.3215
	2	47978			900	42.558	38302	35494	39.4378
	BG		3.12
19	1	60736			1057	53.724	56786	54301	51.3727
	2	34806			586	73.474	43056	41678.3	71.1234
	BG		2.351
21,22	1	40754			1228	28.636	35165	32130.6	26.165
	2	39451			961	37.045	35600	33225.4	34.5737
	BG		2.471
24	1	60591			1018	73.367	74688	71827.4	70.5574
	BG		2.81
26	1	74689			1317	60.649	79875	75852.9	57.5952
	BG		3.054
Average		39502.3			897.95			41586.4	46.6533
Std Dev		14316.1			249.827			15560.9	12.4718

## Sheet: 2wk_female_CKO12
Fibrillarin corrected total fluorescence (CTF)
CTF = Int Den - (area * mean of background (BG))
Image #	Cell #	Cell Area	BG mean		Nucleolus area	Nucleolus mean	Nucleolus Int Den	Nucleolus CTF	CTF/unit area
2	1	39812			808	43.672	35287	33640.3	41.634
	BG		2.038
6	1	39875			876	48.414	42411	41480.7	47.3524
	BG		1.062
9	1	51159			910	49.725	45250	43898.7	48.2403
	BG		1.485
11	1	46738			879	72.125	63398	61586.4	70.0641
	BG		2.061
13	1	50845			660	39.127	25824	24467.7	37.0723
	BG		2.055
16	1	38779			761	72.256	54987	53802.1	70.6992
	BG		1.557
19	1	36889			892	25.612	22846	19334.2	21.6751
	BG		3.937
21	1	46323			884	50.929	45021	42316.8	47.8697
	BG		3.059
25	1	28154			679	49.639	33705	32579.9	47.9822
	BG		1.657
29	1	41261			1295	35.888	46475	43685.6	33.734
	BG		2.154
31	1	41030			957	48.993	46886	45003.6	47.0257
	BG		1.967
34	1	46134			718	42.233	30323	28829.6	40.1526
	BG		2.08
38	1	46395			970	25.001	24251	22002.5	22.683
	BG		2.318
40	1	70887			1099	39.446	43351	41300.3	37.5799
	2	32361			797	46.494	37056	35568.8	44.6284
	3	30033			384	37.987	14587	13870.5	36.121
	BG		1.866
44	1	45739			1141	50.882	58056	55893.8	48.9867
	2	41220			1174	60.297	70789	68564.3	58.4023
	3	25483			622	49.74	30938	29759.3	47.8445
	4	37966			968	48.645	47088	45253.6	46.7496
	BG		1.895
Average		41854.2			873.7			39141.9	44.8249
Std Dev		9874.18			211.593			14180.6	12.4239

## Sheet: 6wk_female_C731
Fibrillarin corrected total fluorescence (CTF)
CTF = Int Den - (area * mean of background (BG))
Image #	Cell #	Cell Area	Nucleolus #	Final Fibrillarin Area (sum of multiple nucleoli)	Nucleolar Fibrillarin Area	Mean	IntDen	CTF	Sum CTF	CTF/Fib area
2	1	57584	1	1143	1143	102.547	117211	113582	113582	99.3718
	BG				1294	3.175	4108
4	1	44197	1	1141	1141	78.62	89705	87280.4	87280.4	76.4946
	2	38896	1	926	926	104.34	96619	94651.2	94651.2	102.215
	BG				815	2.125	1732
6	1	70818	1	1078	1078	84.813	91428	88871	88871	82.4406
	2	43470	1	1387	1387	75.273	104404	101114	101114	72.9013
	BG				1976	2.372	4687
8	1	49473	1	1282	1282	51.82	66433	63972.8	63972.8	49.9008
	2	42593	1	1082	1082	29.374	31783	29706.6	29706.6	27.4553
	3	48300	1	1002	1002	51.098	51200	49277.2	49277.2	49.1788
	4	49243	1	1248	1248	73.885	92209	89814.1	89814.1	71.9664
	5	22115	1	515	515	98.173	50559	49570.7	49570.7	96.2538
	BG				1658	1.919	3181
10	1	40502	1	499	499	29.958	14949	13520.4	13520.4	27.0949
	2	49853	1	1040	1040	43.74	45490	42512.5	42512.5	40.8774
	BG				773	2.863	2213
12	1	39066	1	1023	1023	93.891	96050	93842.4	93842.4	91.7325
	2	45965	1	754	754	89.532	67507	65879.9	65879.9	87.3738
	3	48161	1	1107	1107	81.963	90733	88344.1	88344.1	79.805
	4	80505	1	981	981	91.533	89794	87677	87677	89.3751
	5	35355	1	960	960	60.421	58004	55932.3	55932.3	58.2628
	BG				1624	2.158	3504
14	1	38412	1	799	799	79.503	63523	61845.9	61845.9	77.4041
	2	36950	1	862	862	48.524	41828	40018.7	40018.7	46.4254
	3	46450	1	1058	1058	65.182	68963	66742.3	66742.3	63.0834
	4	50328	1	970	970	89.382	86701	84665	84665	87.2835
	BG				1411	2.099	2961
16	1	41593	1	990	990	96.943	95974	92862.4	92862.4	93.8004
	2	24024	1	1057	1057	36.143	38203	34880.8	34880.8	32.9999
	3	30526	1	706	706	42.159	29764	27545	27545	39.0156
	4	60867	1	1002	1002	54.694	54803	51653.7	51653.7	51.5506
	5	32557	1	1006	1006	50.963	51269	48107.1	48107.1	47.8202
	6	68017	1	1073	1073	75.39	80894	77521.6	77521.6	72.2475
	BG				876	3.143	2753
18	1	33324	1	610	610	136.966	83549	82069.8	82069.8	134.541
	2	29875	1	782	782	66.283	51833	49936.7	49936.7	63.8576
	3	35227	1	871	871	89.603	78044	75931.8	75931.8	87.1778
	4	38760	1	828	828	94.992	78653	76645.1	76645.1	92.5665
	BG				1928	2.425	4676
20	1	79268	1	1064	1064	81.441	86653	84126	84126	79.0658
	2	38496	1	1149	954	114.4	109138	106872	106872	93.0133
	3	34626	1	1149	50	28.84	1442	1323.25	49693.1	43.249
			2		382	48.024	18345	17437.8
			3		717	45.516	32635	30932.1
	BG				1077	2.375	2558
22	1	61442	1	1193	1193	86.143	102769	100499	100499	84.2403
	2	35260	1	560	560	55.066	30837	29771.3	29771.3	53.1631
	3	23160	1	526	87	28.552	2484	2318.44	39499	75.0932
			2		439	86.597	38016	37180.6
	4	57842	1	1256	1256	78.053	98035	95644.8	95644.8	76.1503
	BG				1334	1.903	2539
24	1	51807	1	1140	59	33.78	1993	1878.48	85367.3	74.8836
			2		408	73.24	29882	29090.1
			3		673	82.771	55705	54398.7
	BG				1384	1.941	2686
27	1	83188	1	1013	1013	102.182	103510	101082	101082	99.7846
	2	35856	1	869	869	100.918	87698	85615	85615	98.5213
	3	22832	1	591	591	40.413	23884	22467.4	22467.4	38.0159
	4	46544	1	1330	106	37.821	4009	3754.92	102471	77.0459
			2		283	57.739	16340	15661.6
			3		941	90.659	85310	83054.4	82837.1
	5	61858	1	1171	1171	54.999	64404	61597.1	61597.1	52.6021
	6	43106	1	1159	1159	80.901	93764	90985.9	90985.9	78.5038
	7	30048	1	744	744	98.75	73470	71686.6	71686.6	96.353
	BG				967	2.397	2318
29	1	22556	1	387	387	60.571	23441	22287	22287	57.5891
	2	49193	1	1184	1184	33.181	39286	35755.3	35755.3	30.1987
	3	49637	1	1090	1090	52.937	57701	54450.6	54450.6	49.9547
	4	28996	1	911	911	41.549	37851	35134.4	35134.4	38.5668
	5	25894	1	820	820	49.509	40597	38151.8	38151.8	46.5265
	6	42872	1	537	537	25.737	13821	12219.7	12219.7	22.7554
	BG				1305	2.982	3891
31	1	36424	1	953	953	33.514	31939	29946.3	29946.3	31.4232
	2	21835	1	327	327	80.07	26183	25499.2	25499.2	77.9793
	3	46847	1	1034	1034	65.811	68049	65886.9	65886.9	63.7204
	4	54196	1	915	915	63.158	57790	55876.7	55876.7	61.0675
	5	43510	1	1151	12	24.417	293	267.908	76175.3	66.1818
			2		52	36.365	1891	1782.27
			3		1087	70.283	76398	74125.1
	6	43869	1	1196	1196	54.753	65484	62983.2	62983.2	52.6615
	7	58046	1	1018	1018	113.371	115412	113283	113283	111.28
	8	54855	1	1000	45	26.244	1181	1086.9	36734	36.734
			2		955	39.418	37644	35647.1
	BG				1030	2.091	2154
34	1	40713	1	1076	202	60.683	12258	11785.5	86128.2	80.0448
			2		874	87.399	76387	74342.7
	2	40457	1	926	926	104.394	96669	94503.1	94503.1	102.055
	3	21033	1	449	449	62.298	27972	26921.8	26921.8	59.9594
	BG				1169	2.339	2734
36	1	28174	1	765	765	42.425	32455	29358.3	29358.3	38.3768
	2	23885	1	733	54	33.333	1800	1581.41	1581.41	2.15745
			2		679	78.735	53461	50712.4	50712.4
	3	29210	1	801	801	46.152	36968	33725.6	33725.6	42.1043
	4	26750	1	602	301	29.007	8731	7512.55	12604.1	20.937
			2		301	20.963	6310	5091.55
	BG				1175	4.048	4756
38	1	22207	1	511	511	68.773	35143	33920.2	33920.2	66.38
	2	32643	1	458	458	40.231	18426	17330	17330	37.8384
	3	22230	1	517	66	51.318	3387	3229.06	41779.8	80.812
			2		451	87.871	39630	38550.8
	4	38131	1	640	18	38.278	689	645.926	47729.5	74.5773
			2		622	78.09	48572	47083.6
	BG				1286	2.393	3078
41	1	35470	1	1012	88	28	2464	2218.39	41430.5	40.9392
			2		390	56.272	21946	20857.5
			3		534	37.163	19845	18354.6
	2	28595	1	834	91	26.198	2384	2130.02	32019.3	38.3925
			2		743	43.019	31963	29889.3
	3	38533	1	708	708	63.09	44668	42692	42692	60.2994
	4	35267	1	713	713	61.539	43877	41887	41887	58.7476
	5	30042	1	440	440	66.361	29199	27971	27971	63.5704
	BG				1702	2.791	4750
Average				900.053					59267.5	64.8157
Std Dev				253.021					28446.1	25.0157

## Sheet: 6wk_female_C738
Fibrillarin corrected total fluorescence (CTF)
CTF = Int Den - (area * mean of background (BG))
Image #	Cell #	Cell Area	Nucleolus #	Final Fibrillarin Area (sum of multiple nucleoli)	Nucleolar Fibrillarin Area	Mean	IntDen	CTF	Sum CTF	CTF/Fib area
1,2	1	63117	1	1018	35	20.571	720	640.725	40842.2	40.1201
			2		983	43.162	42428	40201.5
	2	34768	1	731	731	51.621	37735	36079.3	36079.3	49.3561
	3	39527	1	643	643	76.857	49419	47962.6	47962.6	74.5919
	BG					2.265
6,7	1	36029	1	858	858	52.428	44983	40367.8	40367.8	47.0487
	2	46889	1	1163	1163	49.359	57405	51149.2	51149.2	43.9804
	3	48015	1	1022	1022	56.056	57289	51791.7	51791.7	50.6768
	4	60164	1	1218	1218	38.474	46861	40309.4	40309.4	33.0947
	5	21568	1	472	472	55.909	26389	23850.1	23850.1	50.5299
	BG					5.379
11,12	1	44179	1	828	828	120.14	99476	94848.3	94848.3	114.551
	2	43828	1	822	822	95.859	78796	74201.8	74201.8	90.2699
	3	22283	1	332	332	98.991	32865	31009.5	31009.5	93.402
	BG					5.589
15	1	39504	1	1064	1064	88.588	94258	89850.9	89850.9	84.4463
	2	70446	1	1216	63	39.381	2481	2220.05	100382	82.5513
			2		1153	89.278	102938	98162.3
	3	56138	1	1103	1103	87.454	96462	91893.4	91893.4	83.3122
	BG					4.142
18	1	47582	1	774	774	95.265	73735	70464.1	70464.1	91.0389
	2	46194	1	932	932	76.118	70942	67003.4	67003.4	71.892
	BG					4.226
21	1	50600	1	969	969	89.985	87195	83809.3	83809.3	86.4905
	2	56135	1	813	813	123.308	100249	97408.4	97408.4	119.814
	BG					3.494
24,25	1	35876	1	936	936	103.332	96719	92515.4	92515.4	98.8413
	2	42441	1	745	10	38.2	382	337.09	91792.2	123.211
			2		735	128.92	94756	91455.1
	3	25099	1	710	26	49.769	1294	1177.23	76950.4	108.381
			2		684	115.27	78845	75773.2
	4	22349	1	554	554	78.417	43443	40955	40955	73.926
	BG					4.491
28	1	58185	1	1010	1010	62.762	63390	59171.2	59171.2	58.5854
	2	56430	1	1084	1084	52.832	57270	52742.1	52742.1	48.6551
	BG					4.177
31,32	1	34175	1	583	583	80.731	47066	45940.2	45940.2	78.7997
	2	38110	1	1424	1424	53.277	75866	73116.3	73116.3	51.3457
	3	43777	1	400	400	22.887	9155	8382.6	8382.6	20.9565
	BG					1.931
35,36,37	1	44299	1	1013	1013	17.286	17511	14827.6	14827.6	14.6373
	2	24586	1	392	392	57.061	22368	21329.6	21329.6	54.4122
	3	70975	1	1264	1264	59.572	75299	71950.7	71950.7	56.923
	4	59915	1	1273	1273	46.974	59798	56425.8	56425.8	44.3251
	5	56267	1	1037	1037	85.149	88299	85552	85552	82.4995
	BG					2.649
40,41	1	37981	1	422	422	47.564	20072	17937.5	17937.5	42.506
	2	79738	1	1538	40	22.025	881	678.68	98092.8	63.7795
			2		1498	70.087	104991	97414.1
	BG					5.058
45,46,47	1	57607	1	1124	1124	65.429	73542	71641.3	71641.3	63.7378
	2	35267	1	1161	1161	60.347	70063	68099.7	68099.7	58.6561
	3	54591	1	1011	1011	79.176	80047	78337.4	78337.4	77.4851
	BG					1.691
51	1	75427	1	1135	1135	74.779	84874	81293.1	81293.1	71.6239
	BG					3.155
54,55	1	71332	1	1446	36	39.806	1433	1284.72	95775.9	66.2351
			2		416	64.327	26760	25046.5
			3		994	73.983	73539	69444.7
	BG					4.119
58,59,60	1	97777	1	1661	542	49.236	26686	25225.9	85176.3	51.2801
			2		1119	56.269	62965	59950.4
	BG					2.694
63,64	1	49251	1	1587	286	51.934	14853	13825.4	95023.9	59.8764
			2		1301	66.005	85873	81198.5
	BG					3.593
68	1	75018	1	1291	1291	66.177	85435	82359.8	82359.8	63.7954
	BG					2.382
71	1	58433	1	1117	1117	72.077	80510	77684	77684	69.547
	BG					2.53
75,76	1	80173	1	944	77	72.662	5595	5468.8	90586.8	95.9606
			2		867	99.814	86539	85118
	BG					1.639
81,82	1	68034	1	1237	1237	54.19	67033	61501.1	61501.1	49.718
	BG					4.472
86,87	1	68034	1	777	777	84.941	65999	63128.8	63128.8	81.2468
	BG					3.694
91,92	1	31054	1	792	120	70.492	8459	7985.84	96862.1	122.301
			2		672	136.199	91526	88876.3
	BG					3.943
96,97	1	53094	1	1272	212	48.934	10374	10103.7	65538.2	51.5237
			2		193	47.694	9205	8958.92
			3		867	54.88	47581	46475.6
	BG					1.275
	1	63488	1	985	985	75.792	74655	72468.3	72468.3	73.5719
	BG					2.22
Average		50933.7		977.612					65844.5	69.092
Std Dev		17084.3		315.78					25150.8	24.998

## Sheet: 6wk_female_C755
Fibrillarin corrected total fluorescence (CTF)
CTF = Int Den - (area * mean of background (BG))
Image #	Cell #	Cell Area	Nucleolus #	Final Fibrillarin Area (sum of multiple nucleoli)	Nucleolar Fibrillarin Area	Mean	IntDen	CTF	Sum CTF	CTF/Fib area
1,2,3	1	53136	1	765	765	83.686	64020	60214.9	60214.9	78.7123
	2	40024	1	871	871	85.879	74801	70468.6	70468.6	80.9054
	3	33919	1	1214	350	62.129	21745	20004.1	82758.6	68.1702
			2		387	73.873	28589	26664.1
			3		477	80.635	38463	36090.4
	4	58103	1	1151	1151	71.064	81795	76069.9	76069.9	66.0903
	5	55543	1	1112	1112	71.354	79346	73814.9	73814.9	66.3803
	BG					4.974
7,8	1	37465	1	797	122	51.213	6248	5923.36	68546.2	86.0052
			2		675	95.436	64419	62622.8
	2	60618	1	1555	179	73.145	13093	12616.7	100101	64.3737
			2		584	58.599	34222	32668
			3		792	71.874	56924	54816.5
	3	47016	1	993	16	35.438	567	524.424	76577.6	77.1174
			2		977	80.505	78653	76053.2
	BG					2.661
11,12	1	34321	1	594	594	74.185	44066	42715.8	42715.8	71.9122
	2	41059	1	736	93	38.441	3575	3363.61	52379.1	71.1672
			2		643	78.502	50477	49015.5
	3	22141	1	676	676	68.098	46034	44497.5	44497.5	65.8246
	4	27755	1	1071	1071	63.367	67866	65431.6	65431.6	61.0939
	BG					2.273
18,19,20	1	31761	1	784	784	70.349	55154	53833.7	53833.7	68.6655
	2	30865	1	899	899	61.088	54918	53404.1	53404.1	59.4039
	3	39403	1	944	944	70.9	66930	65340.3	65340.3	69.2164
	4	41029	1	1147	627	70.868	44434	43378.1	78934.5	68.8182
			2		520	70.062	36432	35556.3
	5	67486	1	1066	1066	66.006	70362	68566.9	68566.9	64.3216
	BG					1.684
25,26	1	40903	1	669	669	63.827	42700	40883	40883	61.1106
	2	49150	1	700	700	48.333	33833	31931.8	31931.8	45.6169
	3	50095	1	825	825	65.378	53937	51696.3	51696.3	62.6622
	BG					2.716
30,31	1	41319	1	1006	272	53.794	14632	14073.9	60596.7	60.2353
			2		734	65.435	48029	46522.8
	2	36899	1	718	718	110.242	79154	77680.7	77680.7	108.19
	3	34545	1	741	741	78.931	58488	56967.5	56967.5	76.8792
	BG					2.052
36,37	1	42574	1	1401	57	38.088	2171	2043.72	51714.6	36.9126
			2		264	43.364	11448	10858.5
			3		1080	38.17	41224	38812.4
	2	40910	1	930	930	50.829	47271	45194.3	45194.3	48.596
	3	25771	1	696	696	68.007	47333	45778.8	45778.8	65.7742
	4	45704	1	657	657	75.93	49886	48418.9	48418.9	73.697
	BG					2.233
42,43	1	52974	1	831	831	61.606	51195	49444.9	49444.9	59.5005
	2	53278	1	879	209	39.388	8232	7791.85	38175.8	43.431
			2		670	47.455	31795	30384
	BG					2.106
46,47,48	1	73532	1	1287	160	80.275	12844	12552	122316	95.0398
			2		388	76.907	29840	29131.9
			3		739	110.935	81981	80632.3
	2	59308	1	1172	106	24.075	2552	2358.55	48970.1	41.7834
			2		19	21.263	404	369.325
			3		142	32.986	4684	4424.85
			4		408	40.15	16381	15636.4
			5		497	54.503	27088	26181
	3	41676	1	931	154	55.305	8517	8235.95	97741.9	104.986
			2		777	117.019	90924	89506
	4	102535	1	1015	211	33.64	7098	6712.93	73868.6	72.777
			2		804	85.352	68623	67155.7
	BG					1.825
52,53,54,55	1	75922	1	1150	622	73.883	45955	44742.1	106480	92.5917
			2		528	118.879	62768	61738.4
	2	75626	1	1147	1147	95.625	109682	107445	107445	93.6751
	3	41471	1	1126	152	46.645	7090	6793.6	99186.3	88.0873
			2		974	96.809	94292	92392.7
	BG					1.95
61	1	73314	1	1214	1214	101.066	122694	120577	120577	99.3219
	BG					1.744
64	1	54908	1	1122	1122	47.85	53688	52072.3	52072.3	46.4103
	2	63585	1	1249	202	36.47	7367	7076.12	54968.4	44.01
			2		1047	47.182	49400	47892.3
	3	38379	1	741	741	70.646	52349	51282	51282	69.2064
	BG					1.44
67	1	89260	1	1389	1389	80.563	111902	107504	107504	77.397
	2	30247	1	589	589	88.727	52260	50395.2	50395.2	85.5607
	BG					3.166
70,71	1	91749	1	1636	1636	71.736	117360	115668	115668	70.7019
	2	31231	1	589	589	82.74	48734	48125	48125	81.7062
	BG					1.034
75,76,77	1	49188	1	782	782	43.054	33668	32592	32592	41.6777
	2	57123	1	1163	1163	69.535	80869	79268.7	79268.7	68.1588
	3	38923	1	910	910	74.027	67365	66112.8	66112.8	72.6515
	4	33330	1	719	719	52.323	37620	36630.7	36630.7	50.9467
	BG					1.376
80	1	45204	1	953	228	53.211	12132	11666.2	78278	82.1385
			2		725	93.921	68093	66611.8
	2	64670	1	1029	1029	108.871	112028	109926	109926	106.828
	3	76594	1	1063	1063	89.831	95490	93318.3	93318.3	87.7877
	BG					2.043
Average		49873.4		968.706					68330.7	70.6711
Std Dev		17917		249.286					24516.2	17.3762

## Sheet: 6wk_female_CKO766
Fibrillarin corrected total fluorescence (CTF)
CTF = Int Den - (area * mean of background (BG))
Image #	Cell #	Cell Area	Nucleolus #	Final Fibrillarin Area (sum of multiple nucleoli)	Nucleolar Fibrillarin Area	Mean	IntDen	CTF	Sum CTF	CTF/Fib area
3	1	26268	1	902	902	74.07	66811	65721.4	65721.4	72.8618
	2	25026	2	1055	196	62.724	12294	12057.2	89425.6	84.7636
					859	91.276	78406	77368.3
	3	38060	1	810	810	76.341	61836	60857.5	60857.5	75.1327
	BG				2091	1.208	2525
5	1	23679	1	645	645	57.984	37400	34858.7	34858.7	54.0445
	2	53464	2	1071	165	52.018	8583	7932.9	60859.3	56.8247
					906	62.358	56496	52926.4
	3	30293	1	592	592	85.726	50750	48417.5	48417.5	81.7864
	4	27894	2	313	113	50.23	5676	5230.78	17431.8	55.6926
					200	64.945	12989	12201
	BG				2817	3.94	11098
7	1	65797	1	1089	1089	57.006	62079	59257.4	59257.4	54.4145
	2	65585	1	998	998	91.796	91612	89026.2	89026.2	89.2046
	BG				1449	2.591	3754
9	1	49138	2	1142	467	58.668	27398	25893.8	75422.6	66.0443
					675	76.597	51703	49528.8
	BG				1031	3.221	3321
12,13,14	1	36956	2	1022	135	34.207	4618	4311.95	76190.1	74.55
					887	83.302	73889	71878.2
	2	32120	1	808	808	49.285	39822	37990.3	37990.3	47.0177
	3	30178	1	866	866	119.079	103122	101159	101159	116.812
	4	34256	1	954	954	124.824	119082	116919	116919	122.557
	BG				1461	2.267	3312
16	1	25907	1	641	641	73.342	47012	44214	44214	68.9767
	2	39848	1	678	678	62.049	42069	39109.5	39109.5	57.6837
	3	31541	2	1033	453	75.598	34246	32268.7	85071	82.3533
					580	95.403	55334	52802.3
	4	35211	1	178	178	66.607	11856	11079	11079	62.2417
	BG				1119	4.365	4884
18	1	58164	1	1091	1091	36.742	40085	35752.6	35752.6	32.7705
	BG				1601	3.971	6358
20	1	32421	2	943	74	56.541	4184	3970.21	90326.7	95.7865
					869	102.264	88867	86356.5
	BG				1482	2.889	4281
22	1	29039	1	556	556	53.07	29507	27984.1	27984.1	50.3311
	2	46232	2	920	61	56.918	3472	3304.92	79749.1	86.6838
					859	91.731	78797	76444.2
	BG				1631	2.739	4468
	BG				1532	1.06	1624
27	1	46037	1	744	744	103.487	76994	74884.8	51601.2	69.3565
	2	50487	1	964	964	56.511	54477	51744.1	82424.3	85.5024
	BG				3052	2.835	8652
30,31	1	43498	1	908	908	51.091	46391	44496.9	44496.9	49.0054
	2	58635	1	743	743	49.007	36412	34862.1	34862.1	46.9207
	3	44355	2	862	231	35.987	8313	7831.13	34268.9	39.7551
					631	43.984	27754	26437.7
	BG				1144	2.086	2386
36,37	1	45413	1	847	847	27.562	23345	20943.8	20943.8
	2	44934	1	691	691	54.826	37885	35926	35926
	3	28348	1	614	614	50.664	31108	29367.3	29367.3
	4	52213	1	749	749	39.243	29393	27269.6	27269.6
	5	52357	1	996	996	34	33864	31040.3	31040.3
	BG				3052	2.835	8652
	BG				5215	4.331	22585
40,41	1	30546	2	752	181	24.558	4445	3715.57	17535.4	23.3184
					571	28.233	16121	13819.9
	2	57064	1	906	906	38.804	35156	31504.8	31504.8	34.7735
	BG				1354	4.03	5457
44.45	1	42565	1	899	899	37.742	33930	30855.4	30855.4	34.3219
	2	27344	2	728	186	19.323	3594	2957.88	16813.2	23.0951
					542	28.983	15709	13855.4
	3	51067	1	893	893	33.148	29601	26546.9	26546.9	29.7278
	BG				1965	3.42	6720
47	1	22931	1	528	528	59.496	31414	30861.7	30861.7	58.4502
	2	36667	1	663	663	77.457	51354	50660.5	50660.5	76.411
	BG				1209	1.046	1265
50	1	60197	3	774	49	25.796	1264	1016.65	38364.8	49.567
					50	45.86	2293	2040.6
					675	57.356	38715	35307.6
	2	42207	1	795	795	47.199	37523	33509.8	33509.8	42.1507
	BG				918	5.048	4634
52	1	45784	1	1040	1040	36.797	38269	36160.9	42592.7	40.9545
	BG				1465	2.027	2970
54	1	53262	1	798	798	97.523	77823	74669.3	74669.3	93.5706
	BG				1204	3.952	4758
58,59	1	28204	1	576	576	27.785	16004	13286.4	13286.4	23.0667
	2	25430	1	753	753	47.542	35799	32246.3	32246.3	42.8238
	3	34513	2	1030	201	27.144	5456	4507.68	54775.5	53.1801
					829	65.355	54179	50267.8
	4	28142	1	1038	1038	82.979	86132	81234.7	81234.7	78.2608
	BG				1810	4.718	8540
61	1	62103	1	988	988	60.762	60033	56260.8	56260.8	56.9441
	2	48059	1	1040	1040	69.888	72684	68713.3	68713.3	66.0705
	3	48050	1	990	990	63.738	63101	59321.2	59321.2	59.9204
	BG				1758	3.818	6712
63	1	28959	1	566	566	50.318	28480	27422.7	27422.7	48.45
	2	50765	2	1117	66	29.348	1937	1813.71	66774.4	59.7802
					1051	63.676	66924	64960.7
	3	61317	1	1127	1127	60.601	68297	66191.8	66191.8	58.7327
	BG				1286	1.868	2402
65	1	54669	1	1019	1019	67.994	69286	66833.3	66833.3	65.5871
	BG				1137	2.407	2737
68.69	1	32540	1	410	410	83.351	34174	33191.6	33191.6	80.9552
	2	26336	1	883	883	90.022	79489	77373.3	77373.3	87.6255
	3	48957	1	914	914	92.293	84356	82166.1	82166.1	89.8972
	BG				1950	2.396	4672
71	1	34071	1	831	831	56.205	46706	42784.5	42784.5	51.4856
	BG				1761	4.719	8311
73	1	28822	2	573	118	31.339	3698	3429.31	17747.3	30.9726
					455	33.745	15354	14318
	2	40695	1	750	750	53.653	40240	38532.2	38532.2	51.3763
	3	41818	1	834	834	64.638	53908	52009	52009	62.3609
	BG				1349	2.277	3071
75	1	29812	1	703	703	136.706	96104	93216.1	93216.1	132.598
	BG				911	4.108	3742
78	1	45103	2	1048	67	62.179	4166	4012.03	109361	104.352
					981	109.687	107603	105349
	2	45947	1	1111	1111	55.251	61384	58830.9	60669.1	54.6076
	BG				1632	2.298	3751
80,81	1	46039	1	984	984	90.3	88855	86314.3	86314.3	87.7178
	2	35430	3	1149	79	49.127	3881	3677.02	64215.3	55.888
					174	31.144	5419	4969.73
					896	64.6	57882	55568.5
	3	28164	1	1146	1146	33.716	38638	35679	35679	31.1335
	4	48578	1	1035	1035	38.826	40185	37512.6	37512.6	36.2441
	5	38640	2	818	73	31.014	2264	2075.51	43599.9	53.3006
					745	58.319	43448	41524.4
	BG				1343	2.582	3468
83	1	47029	1	920	920	60.749	55889	53179.6	53179.6	57.8039
	2	31930	2	1011	27	19.222	519	439.485	35085.6	34.7039
					984	38.154	37544	34646.1
	BG				1204	2.945	3546
86,87	1	35481	1	1062	1062	86.097	91435	89674.2	89674.2	84.439
	2	34178	1	1144	1144	81.989	93795	91898.2	91898.2	80.3306
	3	41757	1	1063	1063	77.857	82762	80999.5	80999.5	76.199
	4	29525	1	1067	1067	60.772	64844	63074.9	63074.9	59.1143
	BG				1209	1.658	2004
Average			1.28	865.347					53523.7	62.8762
Std Dev			0.508309	206.37					25288.1	23.508

[truncated: 4 more sheets: 6wk_female_CKO771, 6wk_female_CKO785, Chart_area, Chart_CTF_per_unit_area]
