# Supplementary material for: An Elongator mouse model of ALS spotlights TDP-43 in the motor neuron nucleolus
Source: Commun Biol. 2025 Aug 21;8:1259. doi: 10.1038/s42003-025-08701-9 (PMC12370970; doi:10.1038/s42003-025-08701-9)
Supplement: Supplementary file 7 — Supplementary Dataset 5 [file 42003_2025_8701_MOESM7_ESM.xlsx]

## Sheet: Nucleoli#_6wk_female_C731
# of TDP43+ Nucleoli
Image #	Cell #	Cell Area	# of Nucleoli
1	1	24896	2
4	1	27283	1
7	1	33932	1
10	1	22837	1
	2	24166	2
	3	30049	2
	4	23068	2
16	1	30155	1
	2	28522	1
	3	23370	1
	4	23952	1
	5	22160	1
	6	26583	1
19	1	28070	1
	2	30748	1
	3	23612	1
22	1	52406	1
	2	33602	1
25	1	56562	1
	2	72276	1
	3	52653	2
	4	25871	1
28	1	57171	1
	2	33720	1
	3	22517	1
31	1	57147	1
	2	49176	1
	3	26223	1
	4	38911	1
34	1	31803	2
	2	31304	1
	3	29211	1
	4	27083	1
37	1	37874	1
	2	33348	2
	3	37272	3
	4	31607	3
44	1	68058	3
47	1	29444	1
	2	28890	3
50	1	43648	1
	2	55543	2
	3	32481	1
58	1	39408	2
	2	38029	1
	3	40515	1
Average		35590.3	1.36957
Std Dev		12641.4	0.644936

## Sheet: Nucleoli#_6wk_female_C738
# of TDP43+ Nucleoli
Image #	Cell #	Cell Area	# of Nucleoli
1	1	33878	1
	2	26488	1
	3	47941	1
8	1	36221	1
	2	48458	2
14	1	44724	1
	2	53803	1
17	1	30219	1
20	1	46157	1
	2	35616	2
24	1	36448	1
	2	57758	1
	3	48595	1
31	1	50659	1
	2	68696	1
34	1	49258	1
	2	64486	1
37	1	75733	1
	2	69504	1
40	1	31705	1
	2	46541	1
	3	60396	1
	4	57733	1
46	1	81339	2
54	1	53302	1
	2	53962	1
57	1	62736	1
	2	57543	1
60	1	55928	1
69	1	64563	1
	2	51675	1
74	1	47291	2
77	1	60319	2
	2	47579	1
80	1	45059	1
	2	57006	1
Average		51647.8	1.13889
Std Dev		12650.3	0.350736

## Sheet: Nucleoli#_6wk_female_C755
# of TDP43+ Nucleoli
Image #	Cell #	Cell Area	# of Nucleoli
1	1	34853	1
	2	30941	1
4	1	25934	1
	2	40567	1
7	1	36875	2
	2	26469	1
11	1	26109	1
	2	27858	1
	3	29817	3
14	1	57025	2
	2	29162	1
17	1	38504	2
	2	37248	2
	3	26653	2
	4	24145	1
	5	41304	3
22	1	50587	1
	2	44900	1
26	1	41660	2
	2	52758	1
30	1	41153	1
	2	33108	1
34	1	46967	1
	2	28650	1
38	1	39670	1
42	1	40685	1
	2	34334	1
52	1	36194	1
55	1	40931	3
59	1	38436	1
	2	42375	2
Average		36963.6	1.41935
Std Dev		8346.92	0.672022

## Sheet: Nucleoli#_6wk_female_CKO766
# of TDP43+ Nucleoli
Image #	Cell #	Cell Area	# of Nucleoli
1	1	39522	1
4	1	28482	2
7	1	38703	1
11	1	45063	1
	2	30629	1
14	1	24795	1
	2	23160	1
	3	22043	1
17	1	41220	1
20	1	22726	1
	2	42841	1
	3	32561	1
23	1	30315	1
29	1	26301	1
	2	39329	1
32	1	37540	1
	2	48120	2
35	1	48972	1
38	1	38932	1
	2	34497	1
	3	43115	1
	4	43407	1
41	1	34550	1
	2	57786	1
	3	49752	1
44	1	51167	1
	2	43741	1
	3	48996	1
	4	23480	1
47	1	61379	1
	2	27652	1
	3	29940	1
50	1	64286	1
	2	37810	2
	3	35330	1
	4	25365	1
62	1	39914	1
	2	31259	1
65	1	50556	1
	2	36588	1
69	1	33938	1
	2	22453	1
	3	31954	1
72	1	52357	1
	2	40510	1
	3	44407	1
Average		38205.3	1.075
Std Dev		10587	0.249637

## Sheet: Nucleoli#_6wk_female_CKO771
# of TDP43+ Nucleoli
Image #	Cell #	Cell Area	# of Nucleoli
1	1	46925	1
4	1	53867	1
	2	28327	1
7	1	27962	1
14	1	35466	1
	2	49509	1
	3	32010	1
18	1	23775	1
26	1	49757	1
30	1	26712	1
33	1	31727	1
	2	24207	1
36	1	48415	1
	2	30462	1
40	1	24771	1
	2	35560	1
	3	22777	1
	4	26529	1
44	1	60075	1
47	1	22527	1
	2	22280	1
	3	22566	1
53	1	26923	1
	2	29494	1
	3	27615	1
58	1	36097	1
	2	29022	1
61	1	44898	1
66	1	27454	1
69	1	34992	1
	2	22465	1
74	1	42027	1
77	1	43721	1
	2	23304	1
	3	34373	1
	4	35258	1
83	1	29383	1
87	1	23894	1
90	1	40465	1
	2	22565	1
	3	22121	1
102	1	37588	1
105	1	40285	1
109	1	51240	1
	2	39452	1
Average		33574.3	1
Std Dev		10082.3	0

## Sheet: Nucleoli#_6wk_female_CKO785
# of TDP43+ Nucleoli
Image #	Cell #	Cell Area	# of Nucleoli
1	1	39140	1
4	1	30188	1
7	1	43776	1
11	1	35673	1
14	1	22432	1
24	1	34711	1
28	1	28016	1
35	1	36540	1
47	1	25441	1
53	1	25480	1
	2	42343	1
Average		33067.3	1
Std Dev		7223.48	0

## Sheet: Nucleoli#_Chart
# of TDP43 Nucleoli							Average	std dev
		# TDP43+ Nucleoli	x values			Control	1.31	0.15
Controls	731	1.36957	1.1			CKO	1.03	0.05
	738	1.13889	1
	755	1.40741	0.92
Average		1.30529
CKOs	766	1.08	2
	771	1	2.15
	785	1	1.85
Average		1.02667
P value		0.0340402

## Sheet: TDP43_AR_6wk_female_731C
TDP43 corrected total fluorescence (CTF) with antigen retrieval
CTF = Int Den - (area * mean of background (BG))
Image #	Cell #	Cell Area		Nucleus Area	Mean	IntDen	CTF
1	1	57584		9309	144.466	1344833	1298288
	BG				5	23051
3	1	44197		9176	76.114	698420	658780
	2	38896		9132	109.571	1000602	961152
	BG				4.32	37581
5	1	70818		10729	163.793	1757337	1.69286e+06
	2	43470		11384	108.218	1231957	1.16354e+06
	BG				6.01	11708
7	1	49473		10756	96.292	1035720	989469
	2	42593		9311	70.331	654856	614819
	3	48300		10472	85.492	895272	850242
	4	49243		9747	93.02	906664	864752
	5	22115		7510	115.937	870686	838393
	BG				4.3	25302
9	1	40502		6531	101.099	660276	630162
	2	49853		9013	75.61	681474	639915
	BG				4.611	13114
11	1	39066		8068	125.242	1010454	978182
	2	45965		8313	85.96	714586	681334
	3	48161		11154	118.121	1317519	1272903
	4	80505		8231	140.561	1156954	1124030
	5	35355		9365	76.599	717345	679885
	BG				4	45453
13	1	38412		6601	85.84	566632	535792
	2	36950		7069	72.755	514302	481276
	3	46450		8224	96.711	795351	756928
	4	50328		8054	142.656	1148955	1.11133e+06
	BG				4.672	30244
15	1	41593		8158	150.262	1225840	1.18708e+06
	2	24024		8686	70.65	613666	572399
	3	30526		6469	77.857	503660	472926
	4	60867		7986	88.385	705843	667902
	5	32557		8617	90.361	778641	737702
	6	68017		11140	90.919	1012835	959909
	BG				4.751	22538
17	1	33324		4994	129.119	644822	622389
	2	29875		5579	129.397	721908	696847
	3	35227		8265	96.063	793964	756838
	4	38760		7919	116.89	925651	890079
	BG				4.492	19852
19	1	79268		11434	114.261	1306464	1.29043e+06
	2	38496		6641	142.105	943719	934408
	3	34626		8580	99.768	856013	843984
	BG				1.402	3770
21	1	61442		9074	85.417	775077	712675
	2	35260		6152	129.536	796903	754596
	3	23160		3548	133.01	471918	447518
	4	57842		10189	98.371	1002304	932234
	BG				6.877	35459
23	1	51807		8757	145.926	1277871	1.23671e+06
	BG				4.7	18560
25	1	83188		8904	83.763	745823	716974
	2	35856		6898	79.754	550141	527791
	3	22832		4126	115.712	477429	464061
	4	46544		7081	124.118	878881	855939
	5	61858		9873	73.549	726146	694157
	6	43106		8024	119.313	957368	931370
	7	30048		5979	102.034	610060	590688
	BG				3.24	36044
28	1	49193		7717	81.175	626431	601505
	2	49637		9653	76.486	738318	707139
	3	28996		4019	91.569	368016	355035
	4	25894		5864	64.748	379685	360744
	BG				3.23	21678
30	1	46847		8451	76.468	646228	616311
	2	54196		8589	104.096	894081	863676
	3	43510		8546	85.952	734550	704297
	4	43869		9526	77.543	738672	704950
	5	58046		6811	156.94	1068921	1.04481e+06
	6	54855		7933	59.989	475890	447807
	BG				3.54	35109
32	1	40713		7789	90.136	702073	657107
	2	40457		7912	110.807	876703	831027
	BG				5.773	33698
35	1	28174		6071	76.987	467391	439707
	2	23885		4819	122.718	591380	569405
	3	29210		6412	76.985	493627	464388
	BG				4.56	13562
37	1	22207		4415	110.309	487015	472755
	2	32643		5722	56.994	326117	307635
	3	22230		4475	120.896	541008	526554
	4	38131		6257	94.6	591910	571700
	BG				3.23	25368
39	1	35470		5827	60.964	355240	331291
	2	28595		4282	119.257	510657	493058
	3	38533		7162	74.889	536352	506916
	4	35267		7078	69.834	494285	465194
	5	30042		5217	72.09	376092	354650
	BG				4.11	42864
Average		42556.3		7739.56			738847
StdDev		14051.7		1934.11			274940

## Sheet: TDP43_AR_6wk_female_738C
TDP43 corrected total fluorescence (CTF) with antigen retrieval
CTF = Int Den - (area * mean of background (BG))
Image #	Cell #	Cell Area		Nucleus TDP43 Area	Mean	IntDen	CTF
3,4,5	1	63117		9798	67.237	658792	631142
	2	34768		8187	72.498	593543	570439
	3	39527		6045	119.637	723205	706146
	BG				2.822
8,9,10	1	36029		8072	73.549	593688	499625
	2	46889		8915	72.299	644547	540661
	3	48015		7615	102.072	777279	688541
	4	60164		9875	62.519	617380	502307
	5	22568		4924	81.55	401553	344174
	BG				11.653
13,14	1	44179		6535	118.49	774331	733134
	2	43828		7652	134.625	1030148	981910
	3	22283		4154	123.846	514458	488271
	BG				6.304
16,17	1	39504		8901	114.622	1020250	953768
	2	70446		9331	117.53	1096675	1.02698e+06
	3	56138		7799	124.826	973521	915270
	BG				7.469
19,20	1	47582		8214	104.53	858608	774094
	2	46194		9225	109.05	1005987	911071
	BG				10.289
22,23	1	50600		7882	95.209	750437	692205
	2	56135		6914	114.752	793395	742314
	BG				7.388
26,27	1	35876		8025	139.574	1120082	1.05354e+06
	2	42441		6710	216.996	1456046	1.40041e+06
	3	25099		6281	129.672	814469	762387
	4	22349		4800	109.997	527987	488185
	BG				8.292
29,30	1	58185		8260	84.225	695700	652550
	2	56430		8940	87.393	781294	734591
	BG				5.224
33,34	1	34175		6130	123.291	755776	723066
	2	38110		9204	100.86	928312	879199
	3	43777		7861	49.547	389486	347540
	BG				5.336
38,39	1	44299		8321	49.696	413521	363820
	2	24586		4171	95.391	397874	372961
	3	70975		9650	112.121	1081966	1.02433e+06
	4	59915		8688	93.704	814103	762210
	5	56267		8397	138.742	1165013	1.11486e+06
	BG				5.973
42,43,44	1	37981		5399	63.862	344791	300152
	2	79738		10107	110.679	1118629	1.03506e+06
	BG				8.268
48,49,50	1	57607		8441	147.235	1242807	1.17161e+06
	2	35267		8188	94.999	777851	708785
	3	54591		9502	110.99	1054626	974477
	BG				8.435
52,53	1	75427		8983	134.398	1207301	1.12837e+06
	BG				8.787
56,57	1	71332		9067	121.499	1101635	1.02074e+06
	BG				8.922
61,62	1	97777		9081	89.136	809440	749224
	BG				6.631
65,66,67	1	49251		8304	91.243	757678	691827
	BG				7.93
69,70	1	75018		10144	95.546	969219	891993
	BG				7.613
72,73,74	1	58433		9130	112.471	1026856	976531
	BG				5.512
77,78,79,80	1	80173		9400	117.913	1108378	1.0291e+06
	BG				8.434
83,84,85	1	68034		8540	80.787	689925	628104
	BG				7.239
88,89,90	1	32479		5715	86.988	497139	462283
	BG				6.099
93,94,95	1	31054		5617	117.733	661307	616798
	BG				7.924
98,99	1	53094		8560	113.549	971981	915023
	BG				6.654
104-108	1	63488		6887	110.007	757618	703397
	BG				7.873
Average		50228.4		7888.59			762963
Std Dev		17063.6		1577.18			248945

## Sheet: TDP43_AR_6wk_female_755C
TDP43 corrected total fluorescence (CTF) with antigen retrieval
CTF = Int Den - (area * mean of background (BG))
Image #	Cell #	Cell Area		Nucleus TDP43 Area	Mean	IntDen	CTF
4,5,6	1	53136		8800	84.179	740777	702919
	2	40024		7385	96.098	709681	677911
	3	33919		7309	105.642	772134	740691
	4	58103		8011	94.251	755046	720583
	5	55543		7748	116.193	900267	866935
	BG				4.302
9,10	1	37465		5810	167.731	974515	934432
	2	60618		8431	155.485	1310894	1.25273e+06
	3	47016		8210	135.714	1114216	1.05758e+06
	BG				6.899
13-17	1	34321		6666	124.738	831505	790829
	2	41059		6333	118.977	753482	714838
	3	22141		4517	117.076	528833	501270
	4	27755		5426	122.946	667105	633996
	BG				6.102
19-24	1	31761		5003	189.266	946896	898002
	2	30865		7198	106.108	763762	693416
	3	39403		6578	124.413	818388	754101
	4	41029		6735	138.911	935563	869742
	5	67486		8744	123.136	1076702	991247
	BG				9.773
27-29	1	40903		5260	119.759	629932	611811
	2	49150		6670	80.579	537461	514483
	3	50095		8415	110.82	932547	903557
	BG				3.445
32-35	1	41319		6078	125.916	765316	730106
	2	36899		6702	147.925	991395	952570
	3	34545		6727	113.006	760194	721224
	BG				5.793
38-41	1	42574		7750	72.721	563589	511881
	2	40910		5980	111.267	665377	625478
	3	25771		4735	124.885	591330	559738
	4	45704		5214	116.572	607809	573021
	BG				6.672
44-45	1	52974		6658	107.207	713781	667368
	2	53278		6813	74.11	504910	457417
	BG				6.971
49-51	1	73532		9603	185.202	1778497	1.72439e+06
	2	41676		8289	168.625	1397732	1.35103e+06
	3	102535		11267	162.579	1831780	1.7683e+06
	BG				5.634
52-55	IGNORED	No nucleus available to measure
58-60	1	75922		7952	218.642	1738642	1.69083e+06
	2	75626		9715	188.446	1830749	1.77233e+06
	3	41471		6538	231.467	1513328	1.47402e+06
	BG				6.013
62,63	1	73314		9112	189.39	1725720	1.6166e+06
	BG				11.975
65,66	1	54908		7176	87.003	624337	586519
	2	63585		8816	76.352	673117	626657
	3	38379		6088	87.373	531924	499840
	BG				5.27
68,69	1	89260		10204	153.884	1570236	1.46333e+06
	2	30347		5356	178.814	957727	901612
	BG				10.477
72-74	1	91749		10253	166.078	1702798	1.65793e+06
	2	31231		7325	108.096	791803	759749
	BG				4.376
78-79	1	49188		7722	138.886	1072481	1.02234e+06
	2	38923		6788	230.077	1561766	1.51769e+06
	3	33330		6075	229.441	1393854	1.35441e+06
	BG				6.493
81,82	1	45204		7890	216.71	1709844	1.6576e+06
	2	64670		9063	196.352	1779536	1.71953e+06
	3	76594		8087	195.305	1579431	1.52589e+06
					6.621
Average		49534.9		7331.12			986132
Std. Deviation		18200.2		1530.44			423973

[truncated: 3 more sheets: TDP43_AR_6wk_female_766CKO, TDP43_AR_6wk_female_771CKO, TDP43_AR_6wk_female_785CKO]
